# Supplementary material for: In-depth comparative analysis of malaria parasite genomes reveals protein-coding genes linked to human disease in Plasmodium falciparum genome
Source: BMC Genomics. 2018 May 2;19:312. doi: 10.1186/s12864-018-4654-5 (PMC5930813; doi:10.1186/s12864-018-4654-5)
Supplement: Supplementary file 3 — Table S2. Enriched values of all clusters in six Plasmodium species. (XLSX 154 kb) [file 12864_2018_4654_MOESM3_ESM.xlsx]

## Sheet: Sheet1
Cluster_ID	hPf	hPk	hPv	mPb	mPc	mPy
Cluster_1	0	0	0	174	89	833
Cluster_2	85	82	84	78	79	92
Cluster_3	1	1	1	76	167	187
Cluster_4	0	0	138	0	0	0
Cluster_5	0	67	17	0	0	0
Cluster_6	0	0	44	0	0	0
Cluster_7	0	2	25	1	1	1
Cluster_8	0	0	2	0	0	0
Cluster_9	0	0	13	0	0	0
Cluster_10	0	1	6	0	0	0
Cluster_11	0	0	7	0	0	0
Cluster_12	0	0	4	0	0	0
Cluster_13	10	236	11	0	0	0
Cluster_14	12	12	13	11	12	13
Cluster_15	6	6	6	6	6	9
Cluster_16	4	3	3	3	3	3
Cluster_17	2	3	3	3	3	3
Cluster_18	4	4	3	4	4	4
Cluster_19	1	1	1	2	2	2
Cluster_20	1	1	1	1	1	1
Cluster_21	1	1	1	1	1	2
Cluster_22	1	1	1	1	1	2
Cluster_23	2	1	1	1	1	1
Cluster_24	1	1	1	1	1	1
Cluster_25	1	1	1	1	1	1
Cluster_26	1	1	1	1	1	1
Cluster_27	1	1	1	1	1	1
Cluster_28	1	1	1	1	1	1
Cluster_29	1	1	1	1	1	1
Cluster_30	1	1	1	1	1	1
Cluster_31	38	38	39	37	37	40
Cluster_32	227	0	0	0	0	0
Cluster_33	0	0	0	40	121	62
Cluster_34	11	11	12	10	10	11
Cluster_35	5	3	3	3	3	4
Cluster_36	3	2	2	2	2	2
Cluster_37	1	1	1	2	2	4
Cluster_38	1	1	1	1	1	1
Cluster_39	2	2	2	2	2	2
Cluster_40	2	3	2	1	1	1
Cluster_41	1	1	1	1	1	1
Cluster_42	1	1	1	1	1	1
Cluster_43	1	1	1	1	1	1
Cluster_44	1	1	1	1	1	1
Cluster_45	1	1	1	1	1	1
Cluster_46	1	1	1	1	1	1
Cluster_47	2	2	2	2	2	2
Cluster_48	1	1	1	1	1	1
Cluster_49	1	1	1	1	1	1
Cluster_50	0	1	1	1	1	1
Cluster_51	74	21	23	20	19	19
Cluster_52	0	0	0	48	34	64
Cluster_53	22	21	21	21	21	23
Cluster_54	12	12	12	11	11	9
Cluster_55	2	2	1	2	2	3
Cluster_56	1	1	1	1	2	2
Cluster_57	1	1	2	1	1	1
Cluster_58	1	1	2	1	1	1
Cluster_59	2	1	1	1	1	1
Cluster_60	1	1	1	2	1	1
Cluster_61	1	2	1	1	1	1
Cluster_62	1	1	1	1	1	1
Cluster_63	112	4	3	3	2	2
Cluster_64	4	4	5	4	4	6
Cluster_65	4	4	3	4	4	4
Cluster_66	8	8	8	8	8	9
Cluster_67	4	4	4	4	4	4
Cluster_68	4	51	37	12	6	5
Cluster_69	8	8	8	8	8	10
Cluster_70	3	5	6	4	4	7
Cluster_71	2	1	1	2	2	2
Cluster_72	1	1	1	1	1	1
Cluster_73	1	1	1	0	0	0
Cluster_74	9	8	13	5	5	7
Cluster_75	4	4	7	2	2	2
Cluster_76	3	3	3	3	3	3
Cluster_77	16	14	14	14	14	14
Cluster_78	7	7	6	6	6	8
Cluster_79	2	2	3	3	2	3
Cluster_80	2	2	2	2	2	2
Cluster_81	2	2	2	2	3	0
Cluster_82	1	1	1	1	1	2
Cluster_83	14	8	11	6	29	13
Cluster_84	11	11	11	10	10	14
Cluster_85	10	10	10	10	10	12
Cluster_86	10	10	11	10	10	11
Cluster_87	1	10	22	0	0	0
Cluster_88	0	2	17	0	0	0
Cluster_89	0	0	5	0	0	0
Cluster_90	0	1	1	0	0	0
Cluster_91	0	2	0	0	0	0
Cluster_92	2	3	3	3	3	2
Cluster_93	2	1	1	2	2	2
Cluster_94	1	2	1	1	1	1
Cluster_95	1	1	1	1	1	2
Cluster_96	1	1	2	1	1	1
Cluster_97	2	1	1	1	1	1
Cluster_98	1	1	1	1	1	1
Cluster_99	12	17	22	2	2	2
Cluster_100	9	9	9	9	9	12
Cluster_101	1	4	10	0	0	0
Cluster_102	0	4	10	0	0	0
Cluster_103	0	6	7	0	0	0
Cluster_104	0	12	1	0	0	0
Cluster_105	4	4	4	4	4	4
Cluster_106	3	3	3	3	3	2
Cluster_107	1	1	1	1	1	1
Cluster_108	1	1	1	1	1	1
Cluster_109	2	2	2	2	2	2
Cluster_110	1	1	2	2	1	3
Cluster_111	1	2	2	1	2	1
Cluster_112	2	1	1	1	1	2
Cluster_113	1	1	1	1	1	2
Cluster_114	1	1	1	1	1	1
Cluster_115	0	0	0	8	22	21
Cluster_116	49	0	0	0	0	0
Cluster_117	8	8	8	8	8	8
Cluster_118	8	8	8	7	7	9
Cluster_119	3	2	2	3	3	4
Cluster_120	1	1	1	1	1	3
Cluster_121	1	1	2	1	1	2
Cluster_122	1	1	1	1	1	2
Cluster_123	1	2	1	1	1	1
Cluster_124	6	6	6	6	6	15
Cluster_125	3	3	6	3	3	3
Cluster_126	3	3	3	3	3	2
Cluster_127	1	1	1	1	1	2
Cluster_128	0	0	40	0	0	0
Cluster_129	6	6	7	7	7	6
Cluster_130	4	4	4	6	14	6
Cluster_131	2	3	2	2	2	2
Cluster_132	2	2	2	2	2	3
Cluster_133	2	2	2	2	2	2
Cluster_134	5	6	6	7	6	8
Cluster_135	3	3	3	4	4	3
Cluster_136	2	2	4	2	2	2
Cluster_137	1	1	0	0	0	2
Cluster_138	2	1	2	3	3	4
Cluster_139	2	3	2	2	2	2
Cluster_140	2	2	2	1	1	1
Cluster_141	8	3	3	3	9	10
Cluster_142	2	2	2	1	1	1
Cluster_143	1	2	1	1	1	1
Cluster_144	1	3	0	1	0	1
Cluster_145	1	1	1	1	1	1
Cluster_146	2	1	1	0	0	0
Cluster_147	6	5	5	5	5	5
Cluster_148	2	2	2	2	2	2
Cluster_149	2	2	1	1	2	1
Cluster_150	0	1	1	1	1	1
Cluster_151	1	0	1	1	0	1
Cluster_152	2	1	1	1	2	2
Cluster_153	1	1	3	1	1	1
Cluster_154	1	1	1	2	1	1
Cluster_155	1	2	0	1	1	1
Cluster_156	12	3	3	3	6	3
Cluster_157	6	4	4	4	4	7
Cluster_158	4	3	3	1	1	2
Cluster_159	1	1	1	2	2	1
Cluster_160	1	1	1	1	1	1
Cluster_161	21	1	1	1	1	2
Cluster_162	0	26	0	0	0	0
Cluster_163	4	4	4	4	4	4
Cluster_164	4	4	4	4	4	4
Cluster_165	4	4	4	4	4	4
Cluster_166	1	1	1	5	3	12
Cluster_167	0	0	22	0	0	0
Cluster_168	4	3	3	3	3	4
Cluster_169	3	4	3	3	3	4
Cluster_170	2	2	1	2	2	2
Cluster_171	1	1	2	1	1	2
Cluster_172	3	3	3	3	3	3
Cluster_173	3	3	3	3	3	3
Cluster_174	3	3	3	3	3	3
Cluster_175	3	3	3	3	3	3
Cluster_176	1	1	1	4	5	5
Cluster_177	2	3	3	3	3	3
Cluster_178	1	3	3	0	0	0
Cluster_179	4	0	0	0	0	0
Cluster_180	1	0	2	0	0	0
Cluster_181	0	1	1	0	0	0
Cluster_182	2	3	3	2	2	4
Cluster_183	3	3	3	2	2	3
Cluster_184	2	2	4	2	2	2
Cluster_185	2	3	3	2	2	2
Cluster_186	2	3	2	2	2	2
Cluster_187	2	2	2	2	2	3
Cluster_188	2	2	2	2	2	3
Cluster_189	1	1	8	1	1	1
Cluster_190	2	2	2	2	2	3
Cluster_191	0	0	13	0	0	0
Cluster_192	2	2	2	2	2	2
Cluster_193	2	2	2	2	2	2
Cluster_194	1	1	1	1	1	1
Cluster_195	1	1	1	1	1	1
Cluster_196	2	2	2	2	2	2
Cluster_197	2	2	2	2	2	2
Cluster_198	1	1	1	1	1	1
Cluster_199	1	1	1	1	1	1
Cluster_200	2	2	2	2	2	2
Cluster_201	2	2	2	2	2	2
Cluster_202	2	2	2	2	2	2
Cluster_203	2	2	2	2	2	2
Cluster_204	2	2	2	2	2	2
Cluster_205	2	2	2	2	2	2
Cluster_206	2	2	3	2	2	1
Cluster_207	1	1	1	1	1	7
Cluster_208	2	2	2	2	2	2
Cluster_209	1	1	1	1	1	1
Cluster_210	1	1	1	1	1	1
Cluster_211	1	1	1	1	1	1
Cluster_212	1	1	1	1	1	1
Cluster_213	2	2	2	2	2	2
Cluster_214	0	0	0	1	7	3
Cluster_215	1	1	3	1	1	4
Cluster_216	2	2	3	1	1	1
Cluster_217	1	1	5	1	1	1
Cluster_218	1	1	1	1	1	5
Cluster_219	1	1	1	1	1	5
Cluster_220	1	1	1	1	1	5
Cluster_221	2	3	4	0	0	0
Cluster_222	1	1	1	2	2	2
Cluster_223	9	0	0	0	0	0
Cluster_224	1	1	1	1	1	4
Cluster_225	1	1	3	1	1	2
Cluster_226	1	1	5	1	1	0
Cluster_227	0	0	9	0	0	0
Cluster_228	0	1	8	0	0	0
Cluster_229	2	1	1	1	1	3
Cluster_230	1	1	1	1	1	4
Cluster_231	2	1	2	1	1	2
Cluster_232	1	1	3	1	1	1
Cluster_233	1	2	2	1	1	1
Cluster_234	3	1	1	1	1	1
Cluster_235	1	1	1	1	1	3
Cluster_236	1	1	1	1	1	3
Cluster_237	1	1	1	1	1	3
Cluster_238	1	1	1	1	1	3
Cluster_239	1	1	1	1	1	3
Cluster_240	8	0	0	0	0	0
Cluster_241	1	1	1	1	1	3
Cluster_242	1	1	1	1	1	3
Cluster_243	1	1	1	1	1	3
Cluster_244	1	1	1	1	1	3
Cluster_245	1	1	1	1	1	3
Cluster_246	1	1	1	1	1	3
Cluster_247	1	1	1	1	1	3
Cluster_248	1	1	1	1	1	3
Cluster_249	1	1	1	1	1	3
Cluster_250	1	1	1	1	1	3
Cluster_251	1	1	1	1	1	3
Cluster_252	0	1	1	1	1	4
Cluster_253	1	1	1	1	1	3
Cluster_254	1	1	1	1	1	3
Cluster_255	2	1	1	1	1	2
Cluster_256	1	1	1	1	1	3
Cluster_257	1	1	1	1	1	2
Cluster_258	1	1	1	1	1	2
Cluster_259	2	1	1	1	1	1
Cluster_260	1	1	1	1	1	2
Cluster_261	1	1	2	1	1	1
Cluster_262	1	1	1	1	1	2
Cluster_263	1	1	1	1	1	2
Cluster_264	1	1	2	1	1	1
Cluster_265	1	1	1	1	1	2
Cluster_266	0	0	7	0	0	0
Cluster_267	2	1	1	1	1	1
Cluster_268	1	1	2	1	1	1
Cluster_269	1	2	1	1	1	1
Cluster_270	1	1	1	1	1	2
Cluster_271	1	1	1	1	1	2
Cluster_272	1	1	1	1	1	2
Cluster_273	0	1	0	3	1	2
Cluster_274	1	1	1	1	1	2
Cluster_275	1	1	1	1	1	2
Cluster_276	1	1	1	1	1	2
Cluster_277	1	1	2	1	1	1
Cluster_278	1	1	1	1	1	2
Cluster_279	1	1	1	1	1	2
Cluster_280	1	1	1	1	1	2
Cluster_281	1	1	1	1	2	1
Cluster_282	1	1	1	1	1	2
Cluster_283	1	1	1	1	1	2
Cluster_284	1	1	1	1	1	2
Cluster_285	1	1	2	1	1	1
Cluster_286	1	1	2	1	1	1
Cluster_287	1	1	1	1	1	2
Cluster_288	1	1	2	1	1	1
Cluster_289	1	1	1	1	1	2
Cluster_290	1	1	1	1	1	2
Cluster_291	2	1	1	1	1	1
Cluster_292	1	1	1	1	1	2
Cluster_293	1	1	1	1	1	2
Cluster_294	1	1	1	1	1	2
Cluster_295	1	1	1	1	1	2
Cluster_296	1	1	1	1	1	2
Cluster_297	1	1	1	1	1	2
Cluster_298	1	1	1	1	1	2
Cluster_299	1	1	1	1	1	2
Cluster_300	1	1	1	1	1	2
Cluster_301	1	1	1	1	1	2
Cluster_302	2	1	1	1	1	1
Cluster_303	1	1	1	1	1	2
Cluster_304	1	1	1	1	1	2
Cluster_305	1	1	1	1	1	2
Cluster_306	1	1	1	1	1	2
Cluster_307	1	1	1	1	1	2
Cluster_308	1	1	2	1	1	1
Cluster_309	2	1	1	1	1	1
Cluster_310	1	1	2	1	1	1
Cluster_311	1	1	1	1	1	2
Cluster_312	2	1	1	1	1	1
Cluster_313	0	0	1	1	4	1
Cluster_314	1	1	1	1	1	2
Cluster_315	1	1	1	1	1	2
Cluster_316	1	1	1	1	1	2
Cluster_317	1	1	1	1	1	2
Cluster_318	1	1	1	1	1	2
Cluster_319	1	1	1	1	1	2
Cluster_320	1	1	1	1	1	2
Cluster_321	1	1	1	1	1	2
Cluster_322	1	1	1	1	1	2
Cluster_323	1	1	1	1	1	2
Cluster_324	1	1	1	1	1	2
Cluster_325	1	1	1	1	1	2
Cluster_326	1	1	1	1	1	2
Cluster_327	1	1	1	1	1	2
Cluster_328	1	1	1	1	1	2
Cluster_329	1	1	1	1	1	2
Cluster_330	1	1	1	1	1	2
Cluster_331	1	1	1	1	1	2
Cluster_332	1	1	1	1	1	2
Cluster_333	1	1	1	1	1	2
Cluster_334	1	1	1	1	1	2
Cluster_335	1	1	1	1	1	2
Cluster_336	1	1	1	1	1	2
Cluster_337	1	1	1	1	1	2
Cluster_338	1	1	1	1	1	2
Cluster_339	1	1	1	1	1	2
Cluster_340	1	1	1	1	1	2
Cluster_341	1	1	1	1	1	2
Cluster_342	1	1	1	1	1	2
Cluster_343	1	1	1	1	1	1
Cluster_344	1	1	1	1	1	1
Cluster_345	1	1	1	1	1	1
Cluster_346	1	1	1	1	1	1
Cluster_347	1	1	1	1	1	1
Cluster_348	1	1	1	1	1	1
Cluster_349	1	1	1	1	1	1
Cluster_350	1	1	1	1	1	1
Cluster_351	1	1	1	1	1	1
Cluster_352	1	1	1	1	1	1
Cluster_353	1	1	1	1	1	1
Cluster_354	1	1	1	1	1	1
Cluster_355	1	1	1	1	1	1
Cluster_356	0	0	0	0	0	6
Cluster_357	1	1	1	1	1	1
Cluster_358	1	1	1	1	1	1
Cluster_359	1	1	1	1	1	1
Cluster_360	0	5	1	0	0	0
Cluster_361	1	1	1	1	1	1
Cluster_362	1	1	1	1	1	1
Cluster_363	1	1	1	1	1	1
Cluster_364	1	1	1	1	1	1
Cluster_365	1	1	1	1	1	1
Cluster_366	1	1	1	1	1	1
Cluster_367	1	1	1	1	1	1
Cluster_368	1	1	1	1	1	1
Cluster_369	1	1	1	1	1	1
Cluster_370	1	1	1	1	1	1
Cluster_371	1	1	1	1	1	1
Cluster_372	1	1	1	1	1	1
Cluster_373	1	1	1	1	1	1
Cluster_374	1	1	1	1	1	1
Cluster_375	1	1	1	1	1	1
Cluster_376	1	1	1	1	1	1
Cluster_377	1	1	1	1	1	1
Cluster_378	1	1	1	1	1	1
Cluster_379	1	1	1	1	1	1
Cluster_380	1	1	1	1	1	1
Cluster_381	1	1	1	1	1	1
Cluster_382	1	1	1	1	1	1
Cluster_383	1	1	1	1	1	1
Cluster_384	1	1	1	1	1	1
Cluster_385	1	1	1	1	1	1
Cluster_386	1	1	1	1	1	1
Cluster_387	1	1	1	1	1	1
Cluster_388	1	1	1	1	1	1
Cluster_389	1	1	1	1	1	1
Cluster_390	1	1	1	1	1	1
Cluster_391	1	1	1	1	1	1
Cluster_392	1	1	1	1	1	1
Cluster_393	1	1	1	1	1	1
Cluster_394	1	1	1	1	1	1
Cluster_395	1	1	1	1	1	1
Cluster_396	1	1	1	1	1	1
Cluster_397	1	1	1	1	1	1
Cluster_398	1	1	1	1	1	1
Cluster_399	1	1	1	1	1	1
Cluster_400	1	1	1	1	1	1
Cluster_401	1	1	1	1	1	1
Cluster_402	1	1	1	1	1	1
Cluster_403	1	1	1	1	1	1
Cluster_404	1	1	1	1	1	1
Cluster_405	1	1	1	1	1	1
Cluster_406	1	1	1	1	1	1
Cluster_407	1	1	1	1	1	1
Cluster_408	1	1	1	1	1	1
Cluster_409	1	1	1	1	1	1
Cluster_410	1	1	1	1	1	1
Cluster_411	1	1	1	1	1	1
Cluster_412	1	1	1	1	1	1
Cluster_413	1	1	1	1	1	1
Cluster_414	1	1	1	1	1	1
Cluster_415	1	1	1	1	1	1
Cluster_416	1	1	1	1	1	1
Cluster_417	1	1	1	1	1	1
Cluster_418	1	1	1	1	1	1
Cluster_419	1	1	1	1	1	1
Cluster_420	1	1	1	1	1	1
Cluster_421	1	1	1	1	1	1
Cluster_422	1	1	1	1	1	1
Cluster_423	1	1	1	1	1	1
Cluster_424	1	1	1	1	1	1
Cluster_425	1	1	1	1	1	1
Cluster_426	1	1	1	1	1	1
Cluster_427	1	1	1	1	1	1
Cluster_428	1	1	1	1	1	1
Cluster_429	1	1	1	1	1	1
Cluster_430	1	1	1	1	1	1
Cluster_431	0	1	1	1	1	2
Cluster_432	1	1	1	1	1	1
Cluster_433	1	1	1	1	1	1
Cluster_434	1	1	1	1	1	1
Cluster_435	1	1	1	1	1	1
Cluster_436	1	1	1	1	1	1
Cluster_437	1	1	1	1	1	1
Cluster_438	1	1	1	1	1	1
Cluster_439	1	1	1	1	1	1
Cluster_440	1	1	1	1	1	1
Cluster_441	1	1	1	1	1	1
Cluster_442	1	1	1	1	1	1
Cluster_443	1	1	1	1	1	1
Cluster_444	1	1	1	1	1	1
Cluster_445	1	1	1	1	1	1
Cluster_446	1	1	1	1	1	1
Cluster_447	1	1	1	1	1	1
Cluster_448	1	1	1	1	1	1
Cluster_449	1	1	1	1	1	1
Cluster_450	1	1	1	1	1	1
Cluster_451	1	1	1	1	1	1
Cluster_452	1	1	1	1	1	1
Cluster_453	1	1	1	1	1	1
Cluster_454	1	1	1	1	1	1
Cluster_455	1	1	1	1	1	1
Cluster_456	1	1	1	1	1	1
Cluster_457	1	1	1	1	1	1
Cluster_458	1	1	1	1	1	1
Cluster_459	1	1	1	1	1	1
Cluster_460	1	1	1	1	1	1
Cluster_461	1	1	1	1	1	1
Cluster_462	1	1	1	1	1	1
Cluster_463	1	1	1	1	1	1
Cluster_464	1	1	1	1	1	1
Cluster_465	1	1	1	1	1	1
Cluster_466	1	1	1	1	1	1
Cluster_467	1	1	1	1	1	1
Cluster_468	1	1	1	1	1	1
Cluster_469	1	1	1	1	1	1
Cluster_470	1	1	1	1	1	1
Cluster_471	1	1	1	1	1	1
Cluster_472	1	1	1	1	1	1
Cluster_473	1	1	1	1	1	1
Cluster_474	1	1	1	1	1	1
Cluster_475	1	1	1	1	1	1
Cluster_476	1	1	1	1	1	1
Cluster_477	1	1	1	1	1	1
Cluster_478	1	1	1	1	1	1
Cluster_479	1	1	1	1	1	1
Cluster_480	1	1	1	1	1	1
Cluster_481	1	1	1	1	1	1
Cluster_482	1	1	1	1	1	1
Cluster_483	1	1	1	1	1	1
Cluster_484	1	1	1	1	1	1
Cluster_485	1	1	1	1	1	1
Cluster_486	1	1	1	1	1	1
Cluster_487	1	1	1	1	1	1
Cluster_488	1	1	1	1	1	1
Cluster_489	1	1	1	1	1	1
Cluster_490	1	1	1	1	1	1
Cluster_491	1	1	1	1	1	1
Cluster_492	1	1	1	1	1	1
Cluster_493	1	1	1	1	1	1
Cluster_494	1	1	1	1	1	1
Cluster_495	1	1	1	1	1	1
Cluster_496	1	1	1	1	1	1
Cluster_497	1	1	1	1	1	1
Cluster_498	1	1	1	1	1	1
Cluster_499	1	1	1	1	1	1
Cluster_500	1	1	1	1	1	1
Cluster_501	1	1	1	1	1	1
Cluster_502	1	1	1	1	1	1
Cluster_503	1	1	1	1	1	1
Cluster_504	1	1	1	1	1	1
Cluster_505	1	1	1	1	1	1
Cluster_506	1	1	1	1	1	1
Cluster_507	1	1	1	1	1	1
Cluster_508	1	1	1	1	1	1
Cluster_509	1	1	1	1	1	1
Cluster_510	1	1	1	1	1	1
Cluster_511	1	1	1	1	1	1
Cluster_512	1	1	1	1	1	1
Cluster_513	1	1	1	1	1	1
Cluster_514	1	1	1	1	1	1
Cluster_515	1	1	1	1	1	1
Cluster_516	1	1	1	1	1	1
Cluster_517	1	1	1	1	1	1
Cluster_518	1	1	1	1	1	1
Cluster_519	1	1	1	1	1	1
Cluster_520	1	1	1	1	1	1
Cluster_521	1	1	1	1	1	1
Cluster_522	1	1	1	1	1	1
Cluster_523	1	1	1	1	1	1
Cluster_524	1	1	1	1	1	1
Cluster_525	1	1	1	1	1	1
Cluster_526	1	1	1	1	1	1
Cluster_527	1	1	1	1	1	1
Cluster_528	1	1	1	1	1	1
Cluster_529	1	1	1	1	1	1
Cluster_530	1	1	1	1	1	1
Cluster_531	1	1	1	1	1	1
Cluster_532	1	1	1	1	1	1
Cluster_533	1	1	1	1	1	1
Cluster_534	1	1	1	1	1	1
Cluster_535	1	1	1	1	1	1
Cluster_536	1	1	1	1	1	1
Cluster_537	1	1	1	1	1	1
Cluster_538	1	1	1	1	1	1
Cluster_539	1	1	1	1	1	1
Cluster_540	1	1	1	1	1	1
Cluster_541	1	1	1	1	1	1
Cluster_542	1	1	1	1	1	1
Cluster_543	1	1	1	1	1	1
Cluster_544	1	1	1	1	1	1
Cluster_545	1	1	1	1	1	1
Cluster_546	1	1	1	1	1	1
Cluster_547	1	1	1	1	1	1
Cluster_548	1	1	1	1	1	1
Cluster_549	1	1	1	1	1	1
Cluster_550	1	1	1	1	1	1
Cluster_551	1	1	1	1	1	1
Cluster_552	1	1	1	1	1	1
Cluster_553	1	1	1	1	1	1
Cluster_554	1	1	1	1	1	1
Cluster_555	1	1	1	1	1	1
Cluster_556	1	1	1	1	1	1
Cluster_557	1	1	1	1	1	1
Cluster_558	1	1	1	1	1	1
Cluster_559	1	1	1	1	1	1
Cluster_560	1	1	1	1	1	1
Cluster_561	1	1	1	1	1	1
Cluster_562	1	1	1	1	1	1
Cluster_563	1	1	1	1	1	1
Cluster_564	1	1	1	1	1	1
Cluster_565	0	1	1	1	1	2
Cluster_566	0	1	1	1	1	2
Cluster_567	1	1	1	1	1	1
Cluster_568	1	0	1	1	1	2
Cluster_569	1	1	1	1	1	1
Cluster_570	1	1	1	1	1	0
Cluster_571	1	1	0	1	1	1
Cluster_572	1	1	0	1	1	1
Cluster_573	1	1	0	1	1	1
Cluster_574	1	1	1	0	1	1
Cluster_575	1	1	1	1	1	0
Cluster_576	1	1	1	1	1	0
Cluster_577	1	2	2	0	0	0
Cluster_578	1	0	1	1	1	1
Cluster_579	1	1	0	1	1	1
Cluster_580	1	1	1	1	1	0
Cluster_581	0	4	1	0	0	0
Cluster_582	1	1	1	1	1	0
Cluster_583	1	1	1	1	1	0
Cluster_584	1	1	1	1	1	0
Cluster_585	1	1	1	1	1	0
Cluster_586	1	1	1	1	1	0
Cluster_587	2	1	2	0	0	0
Cluster_588	1	0	0	1	1	2
Cluster_589	1	1	1	1	1	0
Cluster_590	1	1	1	1	1	0
Cluster_591	1	1	1	1	1	0
Cluster_592	1	1	1	1	1	0
Cluster_593	1	1	1	1	1	0
Cluster_594	1	1	1	1	1	0
Cluster_595	0	1	1	1	1	1
Cluster_596	0	0	0	1	1	3
Cluster_597	0	0	0	1	1	3
Cluster_598	1	0	1	1	0	1
Cluster_599	0	1	1	1	0	1
Cluster_600	0	1	3	0	0	0
Cluster_601	1	1	1	0	0	1
Cluster_602	4	0	0	0	0	0
Cluster_603	1	1	0	1	1	0
Cluster_604	0	0	0	0	0	4
Cluster_605	0	3	1	0	0	0
Cluster_606	0	0	4	0	0	0
Cluster_607	0	1	3	0	0	0
Cluster_608	0	0	0	0	0	3
Cluster_609	0	0	0	0	0	3
Cluster_610	0	1	2	0	0	0
Cluster_611	1	1	1	0	0	0
Cluster_612	1	2	0	0	0	0
Cluster_613	1	1	1	0	0	0
Cluster_614	0	0	0	0	0	3
Cluster_615	1	1	1	0	0	0
Cluster_616	0	0	3	0	0	0
Cluster_617	0	0	3	0	0	0
Cluster_618	1	1	1	0	0	0
Cluster_619	0	1	1	0	1	0
Cluster_620	0	0	0	1	1	1
Cluster_621	0	0	0	1	1	1
Cluster_622	1	1	1	0	0	0
Cluster_623	1	1	1	0	0	0
Cluster_624	0	0	3	0	0	0
Cluster_625	0	0	0	1	1	1
Cluster_626	1	1	1	0	0	0
Cluster_627	1	1	1	0	0	0
Cluster_628	1	1	1	0	0	0
Cluster_629	1	1	1	0	0	0
Cluster_630	1	1	1	0	0	0
Cluster_631	1	1	1	0	0	0
Cluster_632	0	0	0	1	1	1
Cluster_633	0	0	0	1	1	1
Cluster_634	0	0	0	1	1	1
Cluster_635	0	0	0	0	0	2
Cluster_636	0	0	0	0	0	2
Cluster_637	0	1	1	0	0	0
Cluster_638	2	0	0	0	0	0
Cluster_639	0	1	1	0	0	0
Cluster_640	0	0	2	0	0	0
Cluster_641	0	0	0	1	0	1
Cluster_642	2	0	0	0	0	0
Cluster_643	0	1	1	0	0	0
Cluster_644	0	1	1	0	0	0
Cluster_645	0	1	1	0	0	0
Cluster_646	0	0	2	0	0	0
Cluster_647	0	0	2	0	0	0
Cluster_648	12	12	12	12	12	14
Cluster_649	8	8	8	8	8	7
Cluster_650	1	1	1	1	1	2
Cluster_651	1	1	1	1	1	2
Cluster_652	10	11	11	11	11	15
Cluster_653	10	10	10	10	10	11
Cluster_654	7	7	7	7	7	7
Cluster_655	4	4	4	4	4	4
Cluster_656	2	2	2	2	2	2
Cluster_657	1	1	1	1	1	1
Cluster_658	4	2	10	15	8	19
Cluster_659	2	2	2	2	2	2
Cluster_660	2	2	2	2	2	2
Cluster_661	4	3	3	3	3	3
Cluster_662	1	3	2	2	2	1
Cluster_663	1	1	1	1	1	4
Cluster_664	1	1	1	1	1	2
Cluster_665	1	1	1	1	1	2
Cluster_666	1	0	1	1	1	2
Cluster_667	11	8	8	8	8	11
Cluster_668	0	0	47	0	0	0
Cluster_669	6	8	6	6	6	6
Cluster_670	6	7	6	6	6	7
Cluster_671	5	4	4	4	4	4
Cluster_672	4	4	4	3	3	4
Cluster_673	2	2	2	2	2	5
Cluster_674	1	1	1	1	1	1
Cluster_675	10	9	10	8	8	12
Cluster_676	4	4	4	4	4	5
Cluster_677	3	3	3	3	3	2
Cluster_678	1	1	1	1	1	1
Cluster_679	6	5	5	5	5	5
Cluster_680	5	5	5	5	5	6
Cluster_681	6	5	12	3	3	3
Cluster_682	2	2	2	2	2	4
Cluster_683	2	2	2	2	2	4
Cluster_684	2	2	2	2	2	2
Cluster_685	1	1	1	1	1	1
Cluster_686	2	3	3	3	3	4
Cluster_687	3	2	2	2	2	4
Cluster_688	2	3	3	2	2	2
Cluster_689	1	2	1	1	1	2
Cluster_690	1	1	1	1	1	1
Cluster_691	1	1	1	1	1	1
Cluster_692	1	1	1	3	23	7
Cluster_693	1	5	27	1	1	1
Cluster_694	5	5	5	5	6	5
Cluster_695	6	4	4	4	4	4
Cluster_696	4	4	4	4	4	6
Cluster_697	1	1	1	1	1	1
Cluster_698	1	1	1	1	1	1
Cluster_699	3	3	2	2	1	1
Cluster_700	1	1	2	1	2	2
Cluster_701	2	2	2	2	2	4
Cluster_702	2	2	2	2	2	3
Cluster_703	4	4	4	4	4	4
Cluster_704	3	3	3	3	3	1
Cluster_705	1	1	1	1	1	2
Cluster_706	1	1	1	1	1	2
Cluster_707	1	1	1	1	1	1
Cluster_708	4	4	4	4	4	3
Cluster_709	4	4	3	4	4	4
Cluster_710	4	4	3	4	4	3
Cluster_711	4	4	3	4	4	3
Cluster_712	5	6	8	1	1	1
Cluster_713	2	2	2	2	2	4
Cluster_714	2	2	2	2	2	3
Cluster_715	2	2	2	1	2	1
Cluster_716	2	1	1	2	1	1
Cluster_717	1	1	1	1	1	2
Cluster_718	4	4	4	4	4	4
Cluster_719	4	4	4	4	4	4
Cluster_720	4	4	4	4	4	4
Cluster_721	4	4	4	4	4	4
Cluster_722	2	2	2	2	2	2
Cluster_723	2	2	2	1	1	1
Cluster_724	4	4	5	4	4	3
Cluster_725	3	3	3	3	3	2
Cluster_726	1	1	1	1	1	1
Cluster_727	1	1	1	1	1	0
Cluster_728	4	4	4	4	4	3
Cluster_729	3	3	3	3	3	6
Cluster_730	4	4	4	4	4	3
Cluster_731	3	3	3	3	3	4
Cluster_732	3	3	3	3	3	4
Cluster_733	4	3	3	3	3	3
Cluster_734	3	3	3	3	3	4
Cluster_735	1	1	2	1	1	1
Cluster_736	1	1	1	1	1	2
Cluster_737	1	1	0	1	1	1
Cluster_738	3	3	3	3	3	2
Cluster_739	2	1	1	1	1	2
Cluster_740	3	3	3	3	3	3
Cluster_741	3	3	3	3	3	3
Cluster_742	1	2	2	2	2	2
Cluster_743	2	1	1	1	1	1
Cluster_744	1	1	1	1	1	1
Cluster_745	3	3	3	3	3	3
Cluster_746	3	3	3	3	3	3
Cluster_747	3	3	3	3	3	3
Cluster_748	3	3	3	3	3	3
Cluster_749	1	1	2	2	2	2
Cluster_750	2	2	1	1	1	1
Cluster_751	1	1	1	1	1	1
Cluster_752	5	2	3	2	3	3
Cluster_753	3	3	3	3	3	3
Cluster_754	3	3	3	3	3	3
Cluster_755	3	3	3	3	3	3
Cluster_756	3	3	3	3	3	4
Cluster_757	1	1	2	1	1	1
Cluster_758	1	1	1	1	1	1
Cluster_759	1	1	0	1	1	1
Cluster_760	1	2	1	1	2	1
Cluster_761	1	1	1	1	1	2
Cluster_762	1	0	1	1	1	1
Cluster_763	2	2	2	2	2	1
Cluster_764	1	1	1	1	1	2
Cluster_765	3	3	3	3	3	3
Cluster_766	1	1	1	1	1	2
Cluster_767	1	1	1	1	1	1
Cluster_768	1	1	1	1	1	1
Cluster_769	3	3	3	3	3	2
Cluster_770	3	3	3	3	3	3
Cluster_771	3	3	3	3	3	4
Cluster_772	3	3	3	3	3	4
Cluster_773	3	3	2	3	3	3
Cluster_774	3	3	3	3	3	3
Cluster_775	2	3	3	3	3	3
Cluster_776	2	2	2	2	2	1
Cluster_777	1	1	1	1	1	3
Cluster_778	2	2	2	2	2	1
Cluster_779	1	1	1	1	1	1
Cluster_780	2	2	2	2	2	2
Cluster_781	1	1	1	1	1	1
Cluster_782	1	1	1	1	1	1
Cluster_783	3	3	2	3	3	2
Cluster_784	2	2	2	2	2	5
Cluster_785	2	2	2	2	2	3
Cluster_786	2	2	2	2	2	2
Cluster_787	1	1	1	1	1	2
Cluster_788	1	1	1	1	1	1
Cluster_789	1	1	1	1	1	0
Cluster_790	3	3	3	3	3	2
Cluster_791	2	3	3	2	2	2
Cluster_792	1	1	1	1	1	1
Cluster_793	1	1	1	1	1	0
Cluster_794	0	0	0	1	1	1
Cluster_795	2	1	1	1	1	0
Cluster_796	1	1	1	1	1	1
Cluster_797	0	1	0	1	1	1
Cluster_798	2	2	2	2	2	2
Cluster_799	1	1	1	1	1	1
Cluster_800	2	2	2	2	2	3
Cluster_801	2	2	2	2	2	2
Cluster_802	2	2	2	1	1	1
Cluster_803	1	1	1	1	1	1
Cluster_804	1	1	1	1	1	0
Cluster_805	1	1	1	0	0	0
Cluster_806	2	2	2	2	2	2
Cluster_807	1	1	1	1	1	1
Cluster_808	1	1	1	1	1	1
Cluster_809	1	1	1	1	1	1
Cluster_810	1	1	1	0	0	0
Cluster_811	2	2	2	2	2	2
Cluster_812	1	1	1	1	1	1
Cluster_813	13	0	0	0	0	0
Cluster_814	0	0	0	2	2	2
Cluster_815	2	1	1	1	1	1
Cluster_816	1	1	1	1	1	2
Cluster_817	4	2	2	2	2	2
Cluster_818	2	2	4	2	2	2
Cluster_819	2	2	2	2	2	4
Cluster_820	2	2	2	2	2	3
Cluster_821	2	2	2	2	2	1
Cluster_822	1	1	1	1	1	1
Cluster_823	1	1	1	1	2	2
Cluster_824	1	1	1	1	1	1
Cluster_825	1	1	1	1	0	0
Cluster_826	2	2	2	2	2	2
Cluster_827	1	1	1	1	1	1
Cluster_828	2	2	2	2	2	3
Cluster_829	2	2	2	2	2	3
Cluster_830	2	2	2	2	2	2
Cluster_831	1	1	1	1	1	1
Cluster_832	3	2	2	2	2	2
Cluster_833	2	2	2	2	2	3
Cluster_834	2	2	2	2	2	3
Cluster_835	2	2	2	2	2	3
Cluster_836	2	2	2	2	2	3
Cluster_837	2	2	2	2	2	3
Cluster_838	2	2	2	2	2	3
Cluster_839	2	2	2	2	2	3
Cluster_840	2	2	2	2	2	3
Cluster_841	2	2	2	2	2	3
Cluster_842	2	2	2	2	2	3
Cluster_843	1	1	1	1	1	8
Cluster_844	1	1	1	1	1	2
Cluster_845	1	1	1	1	1	1
Cluster_846	3	2	2	2	2	1
Cluster_847	1	1	1	1	1	1
Cluster_848	2	2	2	2	2	2
Cluster_849	2	2	2	2	2	2
Cluster_850	2	2	2	2	2	2
Cluster_851	0	2	10	0	0	0
Cluster_852	2	2	2	2	2	2
Cluster_853	2	2	2	2	2	2
Cluster_854	1	1	1	1	1	1
Cluster_855	1	1	1	1	1	1
Cluster_856	2	2	2	2	2	2
Cluster_857	2	2	2	2	2	2
Cluster_858	2	2	2	2	2	2
Cluster_859	2	2	2	2	2	2
Cluster_860	2	2	2	2	2	2
Cluster_861	2	2	2	2	2	2
Cluster_862	2	2	2	2	2	2
Cluster_863	1	1	1	2	1	1
Cluster_864	1	1	0	1	1	1
Cluster_865	1	1	0	0	1	0
Cluster_866	2	2	2	2	2	2
Cluster_867	2	2	2	2	2	2
Cluster_868	1	1	1	1	1	1
Cluster_869	1	1	1	1	1	1
Cluster_870	2	2	2	3	2	2
Cluster_871	2	2	2	2	2	2
Cluster_872	2	2	2	2	2	3
Cluster_873	2	2	2	2	2	2
Cluster_874	2	2	2	2	2	2
Cluster_875	2	2	2	2	2	2
Cluster_876	2	2	2	2	2	2
Cluster_877	2	2	2	2	2	2
Cluster_878	3	2	2	2	2	1
Cluster_879	2	2	2	2	2	2
Cluster_880	2	2	2	2	2	2
Cluster_881	2	2	2	2	2	3
Cluster_882	1	1	1	1	1	1
Cluster_883	1	1	1	1	1	1
Cluster_884	1	1	1	1	1	1
Cluster_885	2	2	2	2	2	2
Cluster_886	2	2	2	2	2	2
Cluster_887	2	2	2	2	2	2
Cluster_888	2	2	2	2	2	2
Cluster_889	1	1	1	1	1	2
Cluster_890	1	1	1	1	1	1
Cluster_891	2	2	2	2	2	2
Cluster_892	2	2	2	2	2	2
Cluster_893	2	2	2	2	2	2
Cluster_894	2	2	2	2	2	2
Cluster_895	2	2	2	2	2	2
Cluster_896	2	2	2	2	2	2
Cluster_897	2	2	2	2	2	2
Cluster_898	2	2	2	2	2	2
Cluster_899	2	2	2	2	2	2
Cluster_900	2	2	2	2	2	2
Cluster_901	3	3	3	1	1	1
Cluster_902	2	2	2	2	2	2
Cluster_903	2	2	2	2	2	2
Cluster_904	2	2	2	2	2	2
Cluster_905	2	2	2	2	2	2
Cluster_906	2	2	2	2	2	2
Cluster_907	2	2	2	2	2	2
Cluster_908	2	2	2	2	2	2
Cluster_909	2	2	2	2	2	2
Cluster_910	2	2	2	2	2	2
Cluster_911	2	2	2	2	2	2
Cluster_912	2	2	2	2	2	2
Cluster_913	2	2	2	2	2	2
Cluster_914	2	2	2	2	2	2
Cluster_915	2	2	2	2	2	2
Cluster_916	2	2	2	2	2	2
Cluster_917	2	2	2	2	2	2
Cluster_918	2	2	2	2	2	2
Cluster_919	2	2	2	2	2	2
Cluster_920	2	2	2	2	2	2
Cluster_921	2	2	2	2	2	2
Cluster_922	2	2	2	2	2	2
Cluster_923	2	2	2	2	2	2
Cluster_924	2	2	2	2	2	2
Cluster_925	2	2	2	2	2	2
Cluster_926	2	2	2	2	2	2
Cluster_927	2	2	2	2	2	2
Cluster_928	2	2	2	2	2	2
Cluster_929	2	2	2	2	2	2
Cluster_930	1	1	4	1	1	4
Cluster_931	2	2	2	2	2	2
Cluster_932	2	2	2	2	2	2
Cluster_933	2	2	2	2	2	2
Cluster_934	2	2	2	2	2	2
Cluster_935	1	2	2	1	1	1
Cluster_936	1	2	1	1	1	1
Cluster_937	1	0	0	1	1	0
Cluster_938	2	2	2	2	2	2
Cluster_939	2	2	2	2	2	2
Cluster_940	2	1	1	1	1	1
Cluster_941	1	1	1	1	1	1
Cluster_942	2	2	2	2	2	2
Cluster_943	2	2	2	2	2	2
Cluster_944	3	2	2	2	1	2
Cluster_945	2	2	2	2	2	2
Cluster_946	2	2	2	2	2	2
Cluster_947	2	2	2	2	2	2
Cluster_948	2	2	2	2	2	3
Cluster_949	1	1	1	1	1	1
Cluster_950	1	1	1	1	1	1
Cluster_951	4	5	5	0	0	0
Cluster_952	1	1	1	1	1	7
Cluster_953	2	1	2	2	2	3
Cluster_954	2	2	2	2	2	2
Cluster_955	2	2	2	2	2	3
Cluster_956	1	1	1	1	1	2
Cluster_957	1	1	1	1	1	1
Cluster_958	2	1	1	0	0	0
Cluster_959	2	2	2	2	2	1
Cluster_960	10	0	0	0	0	0
Cluster_961	5	0	0	0	0	0
Cluster_962	2	2	2	2	2	1
Cluster_963	1	1	1	1	1	1
Cluster_964	1	1	1	1	1	0
Cluster_965	2	2	2	2	2	1
Cluster_966	1	1	1	2	2	2
Cluster_967	1	1	1	1	1	2
Cluster_968	1	1	1	0	0	0
Cluster_969	1	1	1	1	1	1
Cluster_970	1	1	1	1	1	0
Cluster_971	1	1	1	1	1	1
Cluster_972	1	1	1	1	1	1
Cluster_973	1	1	1	1	1	1
Cluster_974	1	1	1	1	1	1
Cluster_975	1	1	1	1	1	2
Cluster_976	1	1	1	1	1	1
Cluster_977	1	1	1	1	1	1
Cluster_978	1	1	1	1	1	1
Cluster_979	1	1	1	1	2	1
Cluster_980	1	1	1	1	1	1
Cluster_981	2	2	2	2	2	1
Cluster_982	1	1	1	1	1	1
Cluster_983	1	1	1	1	1	1
Cluster_984	2	2	2	2	2	1
Cluster_985	2	2	2	2	2	1
Cluster_986	1	1	1	1	1	1
Cluster_987	1	1	1	1	1	1
Cluster_988	2	2	2	2	2	2
Cluster_989	2	2	2	2	2	1
Cluster_990	2	2	2	2	2	1
Cluster_991	2	2	2	2	2	2
Cluster_992	2	2	2	2	2	1
Cluster_993	2	2	2	2	2	1
Cluster_994	2	2	2	2	2	1
Cluster_995	2	2	2	2	2	1
Cluster_996	2	2	2	2	2	2
Cluster_997	1	1	1	1	1	6
Cluster_998	2	2	2	2	2	1
Cluster_999	2	2	2	2	2	1
Cluster_1000	2	2	2	2	2	1
Cluster_1001	1	1	1	1	1	1
Cluster_1002	1	1	1	1	1	1
Cluster_1003	1	1	1	1	1	2
Cluster_1004	1	1	1	1	1	1
Cluster_1005	2	2	2	2	2	1
Cluster_1006	1	1	1	1	1	6
Cluster_1007	0	0	0	1	3	4
Cluster_1008	1	1	1	1	1	1
Cluster_1009	1	1	1	1	1	1
Cluster_1010	1	1	1	1	1	0
Cluster_1011	1	1	1	1	1	1
Cluster_1012	1	1	1	1	1	1
Cluster_1013	1	1	1	1	1	1
Cluster_1014	1	1	1	1	1	0
Cluster_1015	1	1	1	1	1	1
Cluster_1016	1	1	1	1	1	0
Cluster_1017	1	1	1	1	1	2
Cluster_1018	1	1	1	1	1	1
Cluster_1019	1	1	1	1	1	1
Cluster_1020	1	1	1	1	1	1
Cluster_1021	1	1	1	1	1	1
Cluster_1022	1	1	1	1	1	0
Cluster_1023	1	1	1	1	1	1
Cluster_1024	1	1	1	1	1	0
Cluster_1025	1	1	1	1	1	1
Cluster_1026	1	1	1	1	1	0
Cluster_1027	1	1	1	1	1	1
Cluster_1028	1	1	1	1	1	0
Cluster_1029	1	1	1	1	1	1
Cluster_1030	1	1	1	1	1	0
Cluster_1031	1	1	1	1	1	1
Cluster_1032	1	1	1	1	1	1
Cluster_1033	1	1	1	1	1	1
Cluster_1034	1	1	1	1	1	0
Cluster_1035	1	1	1	1	1	1
Cluster_1036	1	1	1	1	1	1
Cluster_1037	1	1	1	1	1	2
Cluster_1038	1	1	1	1	1	1
Cluster_1039	2	2	2	2	2	0
Cluster_1040	1	1	1	1	1	1
Cluster_1041	1	1	1	1	1	1
Cluster_1042	1	1	1	1	1	2
Cluster_1043	1	1	1	1	1	1
Cluster_1044	1	1	1	1	1	1
Cluster_1045	1	1	1	1	1	1
Cluster_1046	1	1	1	1	1	1
Cluster_1047	1	1	1	1	1	1
Cluster_1048	1	1	1	1	1	1
Cluster_1049	1	1	1	1	1	0
Cluster_1050	1	1	1	1	1	1
Cluster_1051	1	1	1	1	1	1
Cluster_1052	2	2	2	1	1	2
Cluster_1053	1	1	1	1	1	5
Cluster_1054	1	1	1	1	1	5
Cluster_1055	1	1	1	1	1	1
Cluster_1056	1	1	1	1	1	1
Cluster_1057	0	0	0	0	0	10
Cluster_1058	1	1	1	1	1	1
Cluster_1059	1	1	1	1	1	1
Cluster_1060	1	1	1	1	1	1
Cluster_1061	1	1	1	1	1	2
Cluster_1062	1	1	1	1	1	1
Cluster_1063	1	1	1	1	1	1
Cluster_1064	1	1	1	1	1	2
Cluster_1065	1	1	1	1	1	1
Cluster_1066	1	1	1	1	1	1
Cluster_1067	1	1	1	1	1	1
Cluster_1068	1	1	1	1	1	1
Cluster_1069	1	1	1	1	1	2
Cluster_1070	1	1	1	1	1	1
Cluster_1071	1	1	4	1	1	1
Cluster_1072	1	1	1	1	1	1
Cluster_1073	1	1	1	1	1	1
Cluster_1074	1	1	1	1	1	1
Cluster_1075	1	1	1	1	1	1
Cluster_1076	1	1	1	1	1	1
Cluster_1077	1	1	1	1	1	1
Cluster_1078	1	1	1	1	1	1
Cluster_1079	1	1	1	1	1	1
Cluster_1080	1	1	1	1	1	4
Cluster_1081	2	2	2	2	2	0
Cluster_1082	2	1	1	1	1	3
Cluster_1083	1	1	1	1	1	4
Cluster_1084	1	1	1	1	1	5
Cluster_1085	1	1	1	1	1	4
Cluster_1086	1	1	1	1	1	4
Cluster_1087	2	1	1	1	1	3
Cluster_1088	2	1	1	1	1	3
Cluster_1089	3	1	1	1	1	2
Cluster_1090	1	1	1	1	1	4
Cluster_1091	1	1	1	1	1	4
Cluster_1092	2	1	1	2	1	1
Cluster_1093	1	1	1	1	1	1
Cluster_1094	3	1	1	2	1	1
Cluster_1095	2	1	1	1	1	3
Cluster_1096	3	1	1	1	1	2
Cluster_1097	2	2	2	1	1	1
Cluster_1098	1	1	1	1	1	4
Cluster_1099	2	2	2	1	1	1
Cluster_1100	1	1	1	1	1	4
Cluster_1101	1	1	1	1	1	1
Cluster_1102	1	1	1	1	1	1
Cluster_1103	2	2	2	1	1	1
Cluster_1104	1	1	1	1	1	4
Cluster_1105	1	1	1	1	1	4
Cluster_1106	1	1	1	1	1	2
Cluster_1107	1	1	1	1	1	1
Cluster_1108	1	1	1	1	1	3
Cluster_1109	2	1	1	1	1	2
Cluster_1110	1	1	1	1	1	3
Cluster_1111	1	1	1	1	1	1
Cluster_1112	1	1	1	1	1	1
Cluster_1113	1	1	1	1	1	2
Cluster_1114	1	1	1	1	1	1
Cluster_1115	1	1	1	1	1	1
Cluster_1116	1	1	1	1	1	1
Cluster_1117	1	1	1	1	1	1
Cluster_1118	1	1	1	1	1	1
Cluster_1119	1	1	1	1	1	2
Cluster_1120	1	1	1	1	1	1
Cluster_1121	1	1	1	1	1	2
Cluster_1122	1	1	1	1	1	1
Cluster_1123	1	1	1	1	1	1
Cluster_1124	1	1	1	1	1	1
Cluster_1125	1	1	1	1	1	3
Cluster_1126	1	1	1	1	1	2
Cluster_1127	1	1	1	1	1	1
Cluster_1128	1	1	1	1	1	3
Cluster_1129	1	1	1	1	1	3
Cluster_1130	1	1	1	1	1	1
Cluster_1131	1	1	1	1	1	0
Cluster_1132	1	1	1	1	1	1
Cluster_1133	1	1	1	1	1	1
Cluster_1134	1	1	1	1	1	3
Cluster_1135	1	1	1	1	1	1
Cluster_1136	1	1	1	1	1	1
Cluster_1137	1	1	1	1	1	3
Cluster_1138	1	1	1	1	1	3
Cluster_1139	1	1	1	1	1	3
Cluster_1140	1	1	1	1	1	3
Cluster_1141	1	1	1	1	1	3
Cluster_1142	1	1	1	1	1	1
Cluster_1143	1	1	1	1	1	1
Cluster_1144	0	0	0	3	1	1
Cluster_1145	2	1	2	1	1	1
Cluster_1146	1	1	1	1	1	1
Cluster_1147	1	1	1	1	1	0
Cluster_1148	2	1	1	1	1	2
Cluster_1149	1	1	1	1	1	3
Cluster_1150	1	1	1	1	1	2
Cluster_1151	1	1	1	1	1	1
Cluster_1152	1	3	1	1	1	1
Cluster_1153	1	1	1	1	1	3
Cluster_1154	1	1	1	1	1	3
Cluster_1155	1	1	1	1	1	4
Cluster_1156	1	1	1	1	1	3
Cluster_1157	1	1	1	1	1	1
Cluster_1158	1	1	1	1	1	1
Cluster_1159	0	0	0	0	0	8
Cluster_1160	2	1	1	1	1	2
Cluster_1161	1	1	1	1	1	3
Cluster_1162	3	1	1	1	1	1
Cluster_1163	1	1	1	1	1	3
Cluster_1164	1	1	1	1	1	3
Cluster_1165	1	1	1	1	1	3
Cluster_1166	2	1	1	1	1	2
Cluster_1167	1	2	2	1	1	1
Cluster_1168	2	1	1	1	1	2
Cluster_1169	1	1	1	1	1	3
Cluster_1170	1	1	1	1	1	3
Cluster_1171	1	2	1	1	1	2
Cluster_1172	1	1	1	1	3	1
Cluster_1173	1	1	1	1	1	3
Cluster_1174	2	1	1	1	1	2
Cluster_1175	1	1	1	1	1	3
Cluster_1176	1	1	1	1	1	3
Cluster_1177	2	1	1	1	1	2
Cluster_1178	1	1	1	1	3	1
Cluster_1179	1	1	1	1	1	3
Cluster_1180	1	1	1	1	1	3
Cluster_1181	1	1	1	1	1	3
Cluster_1182	1	1	1	1	1	3
Cluster_1183	1	1	1	1	1	3
Cluster_1184	1	1	1	1	1	3
Cluster_1185	1	1	1	1	1	3
Cluster_1186	2	1	2	1	1	1
Cluster_1187	1	1	1	1	1	3
Cluster_1188	1	1	1	1	1	3
Cluster_1189	1	1	1	1	1	3
Cluster_1190	1	1	1	1	1	1
Cluster_1191	1	1	1	1	1	1
Cluster_1192	1	1	1	1	1	3
Cluster_1193	1	1	1	1	1	3
Cluster_1194	1	1	1	1	1	3
Cluster_1195	1	1	1	1	1	3
Cluster_1196	1	1	1	1	1	3
Cluster_1197	1	1	1	1	1	3
Cluster_1198	1	1	1	1	1	3
Cluster_1199	1	1	1	1	1	3
Cluster_1200	1	1	1	1	1	3
Cluster_1201	1	1	1	1	1	3
Cluster_1202	1	1	1	1	1	3
Cluster_1203	1	1	1	1	1	3
Cluster_1204	1	1	1	1	1	1
Cluster_1205	0	0	0	1	1	1
Cluster_1206	1	1	1	0	0	0
Cluster_1207	1	1	1	1	1	2
Cluster_1208	1	1	1	1	1	1
Cluster_1209	1	1	1	1	1	1
Cluster_1210	1	1	1	1	1	2
Cluster_1211	1	1	1	1	1	1
Cluster_1212	1	1	1	1	1	1
Cluster_1213	1	1	1	1	1	2
Cluster_1214	1	1	1	1	1	2
Cluster_1215	1	1	1	1	1	2
Cluster_1216	1	1	1	1	1	1
Cluster_1217	1	1	1	1	1	2
Cluster_1218	1	1	1	1	1	2
Cluster_1219	1	1	1	1	1	2
Cluster_1220	1	1	1	1	1	2
Cluster_1221	1	1	1	1	1	2
Cluster_1222	1	1	1	1	1	2
Cluster_1223	1	1	1	1	1	2
Cluster_1224	1	1	1	1	1	2
Cluster_1225	1	1	1	1	1	1
Cluster_1226	1	1	1	1	1	1
Cluster_1227	1	1	1	1	1	2
Cluster_1228	2	1	1	1	1	1
Cluster_1229	1	1	1	1	1	2
Cluster_1230	1	1	1	1	1	2
Cluster_1231	1	1	1	1	1	2
Cluster_1232	1	1	1	2	1	1
Cluster_1233	1	1	1	1	1	2
Cluster_1234	1	1	1	1	1	2
Cluster_1235	1	1	1	1	1	2
Cluster_1236	1	1	1	1	1	2
Cluster_1237	1	1	1	1	1	1
Cluster_1238	1	1	1	1	1	2
Cluster_1239	1	1	1	1	1	1
Cluster_1240	1	1	1	1	1	1
Cluster_1241	1	1	1	1	1	2
Cluster_1242	0	1	1	1	1	3
Cluster_1243	1	1	1	1	1	2
Cluster_1244	1	1	1	1	1	2
Cluster_1245	1	1	1	1	1	2
Cluster_1246	1	1	1	2	1	1
Cluster_1247	1	1	1	1	1	2
Cluster_1248	1	1	1	1	1	2
Cluster_1249	1	1	1	1	1	2
Cluster_1250	1	1	1	1	1	2
Cluster_1251	1	1	1	1	1	2
Cluster_1252	1	1	1	1	1	2
Cluster_1253	1	1	1	1	1	1
Cluster_1254	1	1	1	1	1	1
Cluster_1255	1	1	1	1	1	2
Cluster_1256	1	1	1	1	1	2
Cluster_1257	1	1	1	1	1	2
Cluster_1258	1	1	1	1	1	1
Cluster_1259	1	1	1	1	1	1
Cluster_1260	1	1	1	1	1	2
Cluster_1261	1	1	1	1	1	1
Cluster_1262	1	1	1	1	1	0
Cluster_1263	1	1	1	1	1	2
Cluster_1264	1	1	1	1	1	2
Cluster_1265	1	1	1	1	1	2
Cluster_1266	1	1	1	1	1	2
Cluster_1267	1	1	1	1	1	2
Cluster_1268	1	1	1	1	1	2
Cluster_1269	1	1	1	1	1	2
Cluster_1270	1	1	1	1	1	2
Cluster_1271	1	1	1	1	1	2
Cluster_1272	1	1	1	1	1	2
Cluster_1273	2	1	1	1	1	1
Cluster_1274	1	1	1	1	1	1
Cluster_1275	1	1	1	1	1	1
Cluster_1276	1	1	1	1	1	2
Cluster_1277	1	1	1	1	1	2
Cluster_1278	1	1	1	1	1	2
Cluster_1279	1	1	1	1	1	2
Cluster_1280	1	1	1	1	1	2
Cluster_1281	2	1	1	1	1	1
Cluster_1282	1	1	1	1	1	2
Cluster_1283	2	1	1	1	1	1
Cluster_1284	1	1	1	1	1	2
Cluster_1285	1	1	1	1	1	2
Cluster_1286	1	1	1	1	1	2
Cluster_1287	1	1	1	1	1	2
Cluster_1288	1	1	1	1	1	2
Cluster_1289	1	1	1	1	1	2
Cluster_1290	1	1	1	1	1	2
Cluster_1291	1	1	1	1	1	2
Cluster_1292	1	1	1	1	1	2
Cluster_1293	1	1	1	1	1	2
Cluster_1294	1	1	1	1	1	2
Cluster_1295	1	1	1	1	1	2
Cluster_1296	1	1	1	1	1	2
Cluster_1297	1	1	1	1	1	2
Cluster_1298	1	1	1	1	1	2
Cluster_1299	1	1	1	1	1	2
Cluster_1300	1	1	1	1	1	2
Cluster_1301	1	1	1	1	1	2
Cluster_1302	1	1	1	1	1	2
Cluster_1303	1	1	1	1	1	2
Cluster_1304	1	1	1	1	1	2
Cluster_1305	1	1	1	1	1	2
Cluster_1306	1	1	1	1	1	2
Cluster_1307	1	1	1	1	1	2
Cluster_1308	1	1	1	1	1	2
Cluster_1309	1	1	1	1	1	2
Cluster_1310	2	1	1	1	1	1
Cluster_1311	1	1	1	1	1	2
Cluster_1312	1	1	1	1	1	2
Cluster_1313	1	1	1	1	1	2
Cluster_1314	1	1	1	1	1	2
Cluster_1315	1	1	1	1	1	2
Cluster_1316	1	1	1	1	1	1
Cluster_1317	1	1	1	1	1	1
Cluster_1318	1	1	1	1	1	2
Cluster_1319	1	1	1	1	1	2
Cluster_1320	1	1	2	1	1	1
Cluster_1321	1	1	1	1	1	2
Cluster_1322	1	1	1	1	1	2
Cluster_1323	1	1	1	1	1	2
Cluster_1324	1	1	1	1	1	2
Cluster_1325	1	1	1	1	1	2
Cluster_1326	1	1	1	1	1	2
Cluster_1327	1	1	1	1	1	2
Cluster_1328	1	1	1	1	1	2
Cluster_1329	1	1	1	1	1	2
Cluster_1330	1	1	1	1	1	2
Cluster_1331	1	2	1	1	1	1
Cluster_1332	1	1	1	1	1	2
Cluster_1333	1	1	1	1	1	2
Cluster_1334	1	1	1	1	1	1
Cluster_1335	1	1	1	1	1	1
Cluster_1336	1	2	1	1	1	1
Cluster_1337	1	1	1	1	1	2
Cluster_1338	1	2	1	1	1	1
Cluster_1339	2	1	1	1	1	1
Cluster_1340	1	1	1	1	1	2
Cluster_1341	2	1	1	1	1	1
Cluster_1342	1	1	1	1	1	2
Cluster_1343	1	1	1	1	1	2
Cluster_1344	2	1	1	1	1	1
Cluster_1345	1	1	1	1	1	2
Cluster_1346	2	1	1	1	1	1
Cluster_1347	1	1	1	1	1	2
Cluster_1348	1	1	1	1	1	2
Cluster_1349	1	1	1	1	1	2
Cluster_1350	1	1	1	1	1	2
Cluster_1351	1	1	1	1	1	2
Cluster_1352	1	1	1	1	1	2
Cluster_1353	1	1	1	1	1	2
Cluster_1354	1	1	1	1	1	2
Cluster_1355	1	1	2	1	1	1
Cluster_1356	1	1	2	1	1	1
Cluster_1357	2	1	1	1	1	1
Cluster_1358	1	1	1	1	1	2
Cluster_1359	1	1	1	1	1	2
Cluster_1360	1	2	1	1	1	1
Cluster_1361	2	1	1	1	1	1
Cluster_1362	1	1	1	1	1	2
Cluster_1363	1	1	1	1	1	2
Cluster_1364	1	1	1	1	1	2
Cluster_1365	1	1	1	1	1	2
Cluster_1366	1	1	1	1	1	2
Cluster_1367	1	1	1	1	1	2
Cluster_1368	1	1	1	1	1	2
Cluster_1369	1	1	1	1	1	2
Cluster_1370	1	1	1	1	1	2
Cluster_1371	1	1	1	1	1	2
Cluster_1372	1	1	1	1	1	2
Cluster_1373	1	1	1	1	1	2
Cluster_1374	1	1	1	1	1	2
Cluster_1375	2	1	1	1	1	1
Cluster_1376	1	1	1	1	1	2
Cluster_1377	2	1	1	1	1	1
Cluster_1378	2	1	1	1	1	1
Cluster_1379	1	1	1	1	1	2
Cluster_1380	1	1	1	1	1	2
Cluster_1381	2	1	1	1	1	1
Cluster_1382	1	1	1	1	1	2
Cluster_1383	2	1	1	1	1	1
Cluster_1384	1	1	1	1	1	2
Cluster_1385	1	1	1	1	1	2
Cluster_1386	1	1	1	1	1	2
Cluster_1387	1	1	1	1	1	2
Cluster_1388	1	1	1	1	1	2
Cluster_1389	1	1	1	1	1	2
Cluster_1390	1	1	1	1	1	2
Cluster_1391	1	1	1	1	1	2
Cluster_1392	1	1	1	1	1	2
Cluster_1393	2	1	1	1	1	1
Cluster_1394	2	1	1	1	1	1
Cluster_1395	1	1	1	1	1	2
Cluster_1396	1	1	1	1	1	2
Cluster_1397	1	1	1	1	1	2
Cluster_1398	1	1	1	1	1	2
Cluster_1399	1	1	1	1	1	2
Cluster_1400	1	1	1	1	1	2
Cluster_1401	1	1	1	1	1	2
Cluster_1402	1	1	1	1	1	2
Cluster_1403	1	1	1	1	1	2
Cluster_1404	1	1	1	1	1	2
Cluster_1405	1	1	1	1	1	2
Cluster_1406	1	1	1	1	1	2
Cluster_1407	1	1	1	1	1	2
Cluster_1408	2	1	1	1	1	1
Cluster_1409	1	1	1	1	1	2
Cluster_1410	1	1	1	1	1	2
Cluster_1411	2	1	1	1	1	1
Cluster_1412	1	1	1	1	1	2
Cluster_1413	1	1	1	1	1	2
Cluster_1414	1	1	1	1	1	2
Cluster_1415	1	1	1	1	1	2
Cluster_1416	1	1	1	1	1	2
Cluster_1417	1	1	1	1	1	2
Cluster_1418	1	1	1	1	1	2
Cluster_1419	1	1	1	1	1	2
Cluster_1420	1	1	1	1	1	2
Cluster_1421	1	1	1	1	1	2
Cluster_1422	1	1	1	1	1	2
Cluster_1423	1	1	1	1	1	2
Cluster_1424	1	1	1	1	1	2
Cluster_1425	1	1	1	1	1	2
Cluster_1426	2	1	1	1	1	1
Cluster_1427	2	1	1	1	1	1
Cluster_1428	1	1	1	1	1	2
Cluster_1429	1	1	1	1	1	2
Cluster_1430	1	1	1	1	1	2
Cluster_1431	2	1	1	1	1	1
Cluster_1432	1	1	1	1	1	2
Cluster_1433	1	1	1	1	1	2
Cluster_1434	1	1	1	1	1	2
Cluster_1435	1	1	1	1	1	2
Cluster_1436	1	1	1	1	1	2
Cluster_1437	1	1	1	1	1	2
Cluster_1438	1	1	1	1	1	2
Cluster_1439	1	1	1	1	1	2
Cluster_1440	1	1	1	1	1	2
Cluster_1441	1	2	1	1	1	1
Cluster_1442	1	1	1	1	1	2
Cluster_1443	1	1	1	1	1	2
Cluster_1444	1	1	1	1	1	2
Cluster_1445	1	1	1	1	1	2
Cluster_1446	1	1	1	1	1	2
Cluster_1447	1	1	1	1	1	2
Cluster_1448	1	1	1	1	1	2
Cluster_1449	1	1	1	1	1	2
Cluster_1450	1	1	1	1	1	2
Cluster_1451	1	1	1	1	1	2
Cluster_1452	1	2	1	1	1	1
Cluster_1453	1	1	1	1	1	2
Cluster_1454	1	1	1	1	1	2
Cluster_1455	1	1	1	1	1	2
Cluster_1456	1	2	1	1	1	1
Cluster_1457	1	1	1	1	1	2
Cluster_1458	1	1	1	1	1	2
Cluster_1459	1	1	2	1	1	1
Cluster_1460	2	1	1	1	1	1
Cluster_1461	1	1	1	1	1	2
Cluster_1462	1	1	1	1	1	2
Cluster_1463	1	1	1	1	1	2
Cluster_1464	1	1	1	1	1	2
Cluster_1465	1	1	1	1	1	2
Cluster_1466	1	1	2	1	1	1
Cluster_1467	1	1	1	1	1	2
Cluster_1468	1	1	1	1	1	2
Cluster_1469	1	1	1	1	1	2
Cluster_1470	1	1	1	1	1	2
Cluster_1471	1	1	1	1	1	2
Cluster_1472	1	1	1	1	1	2
Cluster_1473	1	2	1	1	1	1
Cluster_1474	1	1	1	1	1	2
Cluster_1475	1	1	1	1	1	2
Cluster_1476	1	1	1	1	1	2
Cluster_1477	1	1	1	1	1	2
Cluster_1478	1	1	1	1	1	2
Cluster_1479	1	1	1	1	1	2
Cluster_1480	1	1	1	1	1	2
Cluster_1481	1	1	1	1	1	2
Cluster_1482	1	1	1	1	1	2
Cluster_1483	0	1	1	1	1	3
Cluster_1484	1	1	1	1	1	2
Cluster_1485	1	1	1	1	1	2
Cluster_1486	1	1	1	1	1	2
Cluster_1487	1	1	1	1	1	2
Cluster_1488	1	1	2	1	1	1
Cluster_1489	1	1	1	1	1	2
Cluster_1490	1	1	1	1	1	2
Cluster_1491	1	1	1	1	1	2
Cluster_1492	1	1	1	1	1	2
Cluster_1493	1	1	1	1	1	2
Cluster_1494	1	1	1	1	1	2
Cluster_1495	1	1	1	1	1	2
Cluster_1496	1	1	1	1	1	2
Cluster_1497	1	1	1	1	1	2
Cluster_1498	1	1	1	1	1	2
Cluster_1499	2	1	1	1	1	1
Cluster_1500	1	1	1	1	1	2
Cluster_1501	1	1	1	1	1	2
Cluster_1502	1	1	1	1	1	2
Cluster_1503	1	1	1	1	1	2
Cluster_1504	1	1	1	1	1	2
Cluster_1505	1	1	1	1	1	2
Cluster_1506	1	1	1	1	1	2
Cluster_1507	1	0	1	1	1	3
Cluster_1508	1	1	1	1	1	2
Cluster_1509	1	1	1	1	1	2
Cluster_1510	1	1	1	1	1	2
Cluster_1511	1	1	1	1	1	2
Cluster_1512	1	1	1	1	1	2
Cluster_1513	1	1	1	1	1	2
Cluster_1514	1	1	1	1	1	2
Cluster_1515	1	1	1	1	1	2
Cluster_1516	1	1	1	1	1	2
Cluster_1517	1	1	1	1	1	2
Cluster_1518	1	1	1	1	1	2
Cluster_1519	1	1	1	1	1	2
Cluster_1520	1	1	1	1	1	2
Cluster_1521	1	1	1	1	1	3
Cluster_1522	1	1	1	1	1	2
Cluster_1523	1	1	1	1	1	2
Cluster_1524	1	1	1	1	1	2
Cluster_1525	1	1	1	1	1	2
Cluster_1526	1	1	1	1	1	2
Cluster_1527	1	1	1	1	1	2
Cluster_1528	1	1	1	1	1	2
Cluster_1529	1	1	1	1	1	2
Cluster_1530	1	1	1	1	1	2
Cluster_1531	1	1	1	1	1	2
Cluster_1532	1	1	1	1	1	2
Cluster_1533	1	1	1	1	1	2
Cluster_1534	1	1	1	1	1	2
Cluster_1535	1	1	1	1	1	2
Cluster_1536	1	1	1	1	1	2
Cluster_1537	1	1	1	1	1	2
Cluster_1538	1	1	1	1	1	2
Cluster_1539	1	1	1	1	1	2
Cluster_1540	1	1	1	1	1	2
Cluster_1541	1	1	1	1	1	2
Cluster_1542	1	1	1	1	1	2
Cluster_1543	1	1	1	1	1	2
Cluster_1544	1	1	1	1	1	2
Cluster_1545	1	1	1	1	1	2
Cluster_1546	1	1	1	1	1	2
Cluster_1547	1	1	1	1	1	2
Cluster_1548	1	1	1	1	1	2
Cluster_1549	1	1	1	1	1	2
Cluster_1550	1	1	1	1	1	2
Cluster_1551	1	1	1	1	1	2
Cluster_1552	1	1	1	1	1	2
Cluster_1553	1	1	1	2	2	0
Cluster_1554	1	1	1	1	1	1
Cluster_1555	1	1	1	1	1	1
Cluster_1556	1	1	1	1	1	1
Cluster_1557	1	1	1	1	1	1
Cluster_1558	1	1	1	1	1	1
Cluster_1559	1	1	1	1	1	1
Cluster_1560	1	1	1	1	1	1
Cluster_1561	1	1	1	1	1	1
Cluster_1562	1	1	1	1	1	1
Cluster_1563	1	1	1	1	1	1
Cluster_1564	1	1	1	1	1	1
Cluster_1565	1	1	1	1	1	1
Cluster_1566	1	1	1	1	1	1
Cluster_1567	1	1	1	1	1	1
Cluster_1568	1	1	1	1	1	1
Cluster_1569	1	1	1	1	1	1
Cluster_1570	1	1	1	1	1	1
Cluster_1571	1	1	1	1	1	1
Cluster_1572	1	1	1	1	1	1
Cluster_1573	1	1	1	1	1	1
Cluster_1574	1	1	1	1	1	1
Cluster_1575	1	1	1	1	1	1
Cluster_1576	1	1	1	1	1	1
Cluster_1577	1	1	1	1	1	1
Cluster_1578	1	1	1	1	1	1
Cluster_1579	1	1	1	1	1	1
Cluster_1580	1	1	1	1	1	1
Cluster_1581	1	1	1	1	1	1
Cluster_1582	1	1	1	1	1	1
Cluster_1583	1	1	1	1	1	1
Cluster_1584	1	1	1	1	1	1
Cluster_1585	1	1	1	1	1	1
Cluster_1586	1	1	1	1	1	1
Cluster_1587	1	1	1	1	1	1
Cluster_1588	1	1	1	1	1	1
Cluster_1589	1	1	1	1	1	1
Cluster_1590	1	1	1	1	1	1
Cluster_1591	1	1	1	1	1	1
Cluster_1592	1	1	1	1	1	1
Cluster_1593	1	1	1	1	1	1
Cluster_1594	1	1	1	1	1	1
Cluster_1595	1	1	1	1	1	1
Cluster_1596	1	1	1	1	1	1
Cluster_1597	1	1	1	1	1	1
Cluster_1598	1	1	1	1	1	1
Cluster_1599	1	1	1	1	1	1
Cluster_1600	1	1	1	1	1	1
Cluster_1601	1	1	1	1	1	1
Cluster_1602	1	1	1	1	1	1
Cluster_1603	1	1	1	1	1	1
Cluster_1604	1	1	1	1	1	1
Cluster_1605	1	1	1	1	1	1
Cluster_1606	1	1	1	1	1	1
Cluster_1607	1	1	1	1	1	1
Cluster_1608	1	1	1	1	1	1
Cluster_1609	1	1	1	1	1	1
Cluster_1610	1	1	1	1	1	1
Cluster_1611	1	1	1	1	1	1
Cluster_1612	1	1	1	1	1	1
Cluster_1613	1	1	1	1	1	1
Cluster_1614	1	1	1	1	1	1
Cluster_1615	1	1	1	1	1	1
Cluster_1616	1	1	1	1	1	1
Cluster_1617	1	1	1	1	1	1
Cluster_1618	1	1	1	1	1	1
Cluster_1619	1	1	1	1	1	1
Cluster_1620	1	1	1	1	1	1
Cluster_1621	1	1	1	1	1	1
Cluster_1622	1	1	1	1	1	1
Cluster_1623	1	1	1	1	1	1
Cluster_1624	1	1	1	1	1	1
Cluster_1625	1	1	1	1	1	1
Cluster_1626	1	1	1	1	1	1
Cluster_1627	1	1	1	1	1	1
Cluster_1628	1	1	1	1	1	1
Cluster_1629	1	1	1	1	1	1
Cluster_1630	1	1	1	1	1	1
Cluster_1631	1	1	1	1	1	1
Cluster_1632	1	1	1	1	1	1
Cluster_1633	1	1	1	1	1	1
Cluster_1634	1	1	1	1	1	1
Cluster_1635	1	1	1	1	1	1
Cluster_1636	1	1	1	1	1	1
Cluster_1637	1	1	1	1	1	1
Cluster_1638	1	1	1	1	1	1
Cluster_1639	1	1	1	1	1	1
Cluster_1640	1	1	1	1	1	1
Cluster_1641	1	1	1	1	1	1
Cluster_1642	1	1	1	1	1	1
Cluster_1643	1	1	1	1	1	1
Cluster_1644	1	1	1	1	1	1
Cluster_1645	1	1	1	1	1	1
Cluster_1646	1	1	1	1	1	1
Cluster_1647	1	1	1	1	1	1
Cluster_1648	1	1	1	1	1	1
Cluster_1649	1	1	1	1	1	1
Cluster_1650	1	1	1	1	1	1
Cluster_1651	1	1	1	1	1	1
Cluster_1652	1	1	1	1	1	1
Cluster_1653	1	1	1	1	1	1
Cluster_1654	1	1	1	1	1	1
Cluster_1655	1	1	1	1	1	1
Cluster_1656	1	1	1	1	1	1
Cluster_1657	1	1	1	1	1	1
Cluster_1658	1	1	1	1	1	1
Cluster_1659	1	1	1	1	1	1
Cluster_1660	1	1	1	1	1	1
Cluster_1661	1	1	1	1	1	1
Cluster_1662	1	1	1	1	1	1
Cluster_1663	1	1	1	1	1	1
Cluster_1664	1	1	1	1	1	1
Cluster_1665	1	1	1	1	1	1
Cluster_1666	1	1	1	1	1	1
Cluster_1667	1	1	1	1	1	1
Cluster_1668	1	1	1	1	1	1
Cluster_1669	1	1	1	1	1	1
Cluster_1670	1	1	1	1	1	1
Cluster_1671	1	1	1	1	1	1
Cluster_1672	1	1	1	1	1	1
Cluster_1673	1	1	1	1	1	1
Cluster_1674	1	1	1	1	1	1
Cluster_1675	1	1	1	1	1	1
Cluster_1676	1	1	1	1	1	1
Cluster_1677	1	1	1	1	1	1
Cluster_1678	1	1	1	1	1	1
Cluster_1679	1	1	1	1	1	1
Cluster_1680	1	1	1	1	1	1
Cluster_1681	1	1	1	1	1	1
Cluster_1682	1	1	1	1	1	1
Cluster_1683	1	1	1	1	1	1
Cluster_1684	1	1	1	1	1	1
Cluster_1685	1	1	1	1	1	1
Cluster_1686	1	1	1	1	1	1
Cluster_1687	1	1	1	1	1	1
Cluster_1688	1	1	1	1	1	1
Cluster_1689	1	1	1	1	1	1
Cluster_1690	1	1	1	1	1	1
Cluster_1691	1	1	1	1	1	1
Cluster_1692	1	1	1	1	1	1
Cluster_1693	1	1	1	1	1	1
Cluster_1694	1	1	1	1	1	1
Cluster_1695	1	1	1	1	1	1
Cluster_1696	1	1	1	1	1	1
Cluster_1697	1	1	1	1	1	1
Cluster_1698	1	1	1	1	1	1
Cluster_1699	1	1	1	1	1	1
Cluster_1700	1	1	1	1	1	1
Cluster_1701	1	1	1	1	1	1
Cluster_1702	1	1	1	1	1	1
Cluster_1703	1	1	1	1	1	1
Cluster_1704	1	1	1	1	1	1
Cluster_1705	1	1	1	1	1	1
Cluster_1706	1	1	1	1	1	1
Cluster_1707	1	1	1	1	1	1
Cluster_1708	1	1	1	1	1	1
Cluster_1709	1	1	1	1	1	1
Cluster_1710	1	1	1	1	1	1
Cluster_1711	1	1	1	1	1	1
Cluster_1712	1	1	1	1	1	1
Cluster_1713	1	1	1	1	1	1
Cluster_1714	1	1	1	1	1	1
Cluster_1715	1	1	1	1	1	1
Cluster_1716	1	1	1	1	1	1
Cluster_1717	1	1	1	1	1	1
Cluster_1718	1	1	1	1	1	1
Cluster_1719	1	1	1	1	1	1
Cluster_1720	1	1	1	1	1	1
Cluster_1721	1	1	1	1	1	1
Cluster_1722	1	1	1	1	1	1
Cluster_1723	1	1	1	1	1	1
Cluster_1724	1	1	1	1	1	1
Cluster_1725	1	1	1	1	1	1
Cluster_1726	1	1	1	1	1	1
Cluster_1727	1	1	1	1	1	1
Cluster_1728	1	1	1	1	1	1
Cluster_1729	1	1	1	1	1	1
Cluster_1730	1	1	1	1	1	1
Cluster_1731	1	1	1	1	1	1
Cluster_1732	1	1	1	1	1	1
Cluster_1733	1	1	1	1	1	1
Cluster_1734	1	1	1	1	1	1
Cluster_1735	1	1	1	1	1	1
Cluster_1736	1	1	1	1	1	1
Cluster_1737	1	1	1	1	1	1
Cluster_1738	1	1	1	1	1	1
Cluster_1739	1	1	1	1	1	1
Cluster_1740	1	1	1	1	1	1
Cluster_1741	1	1	1	1	1	1
Cluster_1742	1	1	1	1	1	1
Cluster_1743	1	1	1	1	1	1
Cluster_1744	1	1	1	1	1	1
Cluster_1745	1	1	1	1	1	1
Cluster_1746	1	1	1	1	1	1
Cluster_1747	1	1	1	1	1	1
Cluster_1748	1	1	1	1	1	1
Cluster_1749	1	1	1	1	1	1
Cluster_1750	1	1	1	1	1	1
Cluster_1751	1	1	1	1	1	1
Cluster_1752	1	1	1	1	1	1
Cluster_1753	1	1	1	1	1	1
Cluster_1754	1	1	1	1	1	1
Cluster_1755	1	1	1	1	1	1
Cluster_1756	1	1	1	1	1	1
Cluster_1757	1	1	1	1	1	1
Cluster_1758	1	1	1	1	1	1
Cluster_1759	1	1	1	1	1	1
Cluster_1760	1	1	1	1	1	1
Cluster_1761	1	1	1	1	1	1
Cluster_1762	1	1	1	1	1	1
Cluster_1763	1	1	1	1	1	1
Cluster_1764	1	1	1	1	1	1
Cluster_1765	1	1	1	1	1	1
Cluster_1766	1	1	1	1	1	1
Cluster_1767	1	1	1	1	1	1
Cluster_1768	1	1	1	1	1	1
Cluster_1769	1	1	1	1	1	1
Cluster_1770	1	1	1	1	1	1
Cluster_1771	1	1	1	1	1	1
Cluster_1772	1	1	1	1	1	1
Cluster_1773	1	1	1	1	1	1
Cluster_1774	1	1	1	1	1	1
Cluster_1775	1	1	1	1	1	1
Cluster_1776	1	1	1	1	1	1
Cluster_1777	1	1	1	1	1	1
Cluster_1778	1	1	1	1	1	1
Cluster_1779	1	1	1	1	1	1
Cluster_1780	1	1	1	1	1	1
Cluster_1781	1	1	1	1	1	1
Cluster_1782	1	1	1	1	1	1
Cluster_1783	1	1	1	1	1	1
Cluster_1784	1	1	1	1	1	1
Cluster_1785	1	1	1	1	1	1
Cluster_1786	1	1	1	1	1	1
Cluster_1787	1	1	1	1	1	1
Cluster_1788	1	1	1	1	1	1
Cluster_1789	1	1	1	1	1	1
Cluster_1790	1	1	1	1	1	1
Cluster_1791	1	1	1	1	1	1
Cluster_1792	1	1	1	1	1	1
Cluster_1793	1	1	1	1	1	1
Cluster_1794	1	1	1	1	1	1
Cluster_1795	1	1	1	1	1	1
Cluster_1796	1	1	1	1	1	1
Cluster_1797	1	1	1	1	1	1
Cluster_1798	1	1	1	1	1	1
Cluster_1799	1	1	1	1	1	1
Cluster_1800	1	1	1	1	1	1
Cluster_1801	1	1	1	1	1	1
Cluster_1802	1	1	1	1	1	1
Cluster_1803	1	1	1	1	1	1
Cluster_1804	1	1	1	1	1	1
Cluster_1805	1	1	1	1	1	1
Cluster_1806	1	1	1	1	1	1
Cluster_1807	1	1	1	1	1	1
Cluster_1808	1	1	1	1	1	1
Cluster_1809	1	1	1	1	1	1
Cluster_1810	1	1	1	1	1	1
Cluster_1811	1	1	1	1	1	1
Cluster_1812	1	1	1	1	1	1
Cluster_1813	1	1	1	1	1	1
Cluster_1814	1	1	1	1	1	1
Cluster_1815	1	1	1	1	1	1
Cluster_1816	1	1	1	1	1	1
Cluster_1817	1	1	1	1	1	1
Cluster_1818	1	1	1	1	1	1
Cluster_1819	1	1	1	1	1	1
Cluster_1820	1	1	1	1	1	1
Cluster_1821	2	1	1	1	1	0
Cluster_1822	1	1	1	1	1	1
Cluster_1823	1	1	1	1	1	1
Cluster_1824	1	1	1	1	1	1
Cluster_1825	1	1	1	1	1	1
Cluster_1826	1	1	1	1	1	1
Cluster_1827	1	1	1	1	1	1
Cluster_1828	1	1	1	1	1	1
Cluster_1829	1	1	1	1	1	1
Cluster_1830	1	1	1	1	1	1
Cluster_1831	1	1	1	1	1	1
Cluster_1832	1	1	1	1	1	1
Cluster_1833	1	1	1	1	1	1
Cluster_1834	1	1	1	1	1	1
Cluster_1835	1	1	1	1	1	1
Cluster_1836	1	1	1	1	1	1
Cluster_1837	1	1	1	1	1	1
Cluster_1838	1	1	1	1	1	1
Cluster_1839	1	1	1	1	1	1
Cluster_1840	1	1	1	1	1	1
Cluster_1841	1	1	1	1	1	1
Cluster_1842	1	1	1	1	1	1
Cluster_1843	1	1	1	1	1	1
Cluster_1844	1	1	1	1	1	1
Cluster_1845	1	1	1	1	1	1
Cluster_1846	1	1	1	1	1	1
Cluster_1847	1	1	1	1	1	1
Cluster_1848	1	1	1	1	1	1
Cluster_1849	1	1	1	1	1	1
Cluster_1850	1	1	1	1	1	1
Cluster_1851	1	1	1	1	1	1
Cluster_1852	1	1	1	1	1	1
Cluster_1853	1	1	1	1	1	1
Cluster_1854	1	1	1	1	1	1
Cluster_1855	1	1	1	1	1	1
Cluster_1856	1	1	1	1	1	1
Cluster_1857	1	1	1	1	1	1
Cluster_1858	1	1	1	1	1	1
Cluster_1859	1	1	1	1	1	1
Cluster_1860	1	1	1	1	1	1
Cluster_1861	1	1	1	1	1	1
Cluster_1862	1	1	1	1	1	1
Cluster_1863	1	1	1	1	1	1
Cluster_1864	1	1	1	1	1	1
Cluster_1865	1	1	1	1	1	1
Cluster_1866	1	1	1	1	1	1
Cluster_1867	1	1	1	1	1	1
Cluster_1868	1	1	1	1	1	1
Cluster_1869	1	1	1	1	1	1
Cluster_1870	1	1	1	1	1	1
Cluster_1871	1	1	1	1	1	1
Cluster_1872	1	1	1	1	1	1
Cluster_1873	1	1	1	1	1	1
Cluster_1874	1	1	1	1	1	1
Cluster_1875	1	1	1	1	1	1
Cluster_1876	1	1	1	1	1	1
Cluster_1877	1	1	1	1	1	1
Cluster_1878	1	1	1	1	1	1
Cluster_1879	1	1	1	1	1	1
Cluster_1880	1	1	1	1	1	1
Cluster_1881	1	1	1	1	1	1
Cluster_1882	1	1	1	1	1	1
Cluster_1883	1	1	1	1	1	1
Cluster_1884	1	1	1	1	1	1
Cluster_1885	1	1	1	1	1	1
Cluster_1886	1	1	1	1	1	1
Cluster_1887	1	1	1	1	1	1
Cluster_1888	1	1	1	1	1	1
Cluster_1889	0	1	1	1	1	2
Cluster_1890	1	1	1	1	1	1
Cluster_1891	1	1	1	1	1	1
Cluster_1892	1	1	1	1	1	1
Cluster_1893	1	1	1	1	1	1
Cluster_1894	1	1	1	1	1	1
Cluster_1895	1	1	1	1	1	1
Cluster_1896	1	1	1	1	1	1
Cluster_1897	1	1	1	1	1	1
Cluster_1898	1	1	1	1	1	1
Cluster_1899	1	1	1	1	1	1
Cluster_1900	1	1	1	1	1	1
Cluster_1901	1	1	1	1	1	1
Cluster_1902	1	1	1	1	1	1
Cluster_1903	1	1	1	1	1	1
Cluster_1904	1	1	1	1	1	1
Cluster_1905	1	1	1	1	1	1
Cluster_1906	1	1	1	1	1	1
Cluster_1907	1	1	1	1	1	1
Cluster_1908	1	1	1	1	1	1
Cluster_1909	1	1	1	1	1	1
Cluster_1910	1	1	1	1	1	1
Cluster_1911	1	1	1	1	1	1
Cluster_1912	1	1	1	1	1	1
Cluster_1913	1	1	1	1	1	1
Cluster_1914	1	1	1	1	1	1
Cluster_1915	1	1	1	1	1	1
Cluster_1916	1	1	1	1	1	1
Cluster_1917	1	1	1	1	1	1
Cluster_1918	1	1	1	1	1	1
Cluster_1919	1	1	1	1	1	1
Cluster_1920	1	1	1	1	1	1
Cluster_1921	1	1	1	1	1	1
Cluster_1922	1	1	1	1	1	1
Cluster_1923	1	1	1	1	1	1
Cluster_1924	1	1	1	1	1	1
Cluster_1925	1	1	1	1	1	1
Cluster_1926	1	1	1	1	1	1
Cluster_1927	1	1	1	1	1	1
Cluster_1928	1	1	1	1	1	1
Cluster_1929	1	1	1	1	1	1
Cluster_1930	1	1	1	1	1	1
Cluster_1931	1	1	1	1	1	1
Cluster_1932	1	1	1	1	1	1
Cluster_1933	1	1	1	1	1	1
Cluster_1934	1	1	1	1	1	1
Cluster_1935	1	1	1	1	1	1
Cluster_1936	1	1	1	1	1	1
Cluster_1937	1	1	1	1	1	1
Cluster_1938	1	1	1	1	1	1
Cluster_1939	0	1	1	1	1	2
Cluster_1940	1	1	1	1	1	1
Cluster_1941	1	1	1	1	1	1
Cluster_1942	1	1	1	1	1	1
Cluster_1943	1	1	1	1	1	1
Cluster_1944	1	1	1	1	1	1
Cluster_1945	1	1	1	1	1	1
Cluster_1946	1	1	1	1	1	1
Cluster_1947	1	1	1	1	1	1
Cluster_1948	1	1	1	1	1	1
Cluster_1949	1	1	1	1	1	1
Cluster_1950	1	1	1	1	1	1
Cluster_1951	1	1	1	1	1	1
Cluster_1952	1	1	1	1	1	1
Cluster_1953	1	1	1	1	1	1
Cluster_1954	1	1	1	1	1	1
Cluster_1955	1	1	1	1	1	1
Cluster_1956	1	1	1	1	1	1
Cluster_1957	1	1	1	1	1	1
Cluster_1958	1	1	1	1	1	1
Cluster_1959	1	1	1	1	1	1
Cluster_1960	1	1	1	1	1	1
Cluster_1961	1	1	1	1	1	1
Cluster_1962	1	1	1	1	1	1
Cluster_1963	2	1	1	1	1	0
Cluster_1964	1	1	1	1	1	1
Cluster_1965	1	1	1	1	1	1
Cluster_1966	1	1	1	1	1	1
Cluster_1967	1	1	1	1	1	1
Cluster_1968	1	1	1	1	1	1
Cluster_1969	1	1	1	1	1	1
Cluster_1970	1	1	1	1	1	1
Cluster_1971	1	1	1	1	1	1
Cluster_1972	1	1	1	1	1	1
Cluster_1973	1	1	1	1	1	1
Cluster_1974	1	1	1	1	1	1
Cluster_1975	1	1	1	1	1	1
Cluster_1976	1	1	1	1	1	1
Cluster_1977	1	1	1	1	1	1
Cluster_1978	1	1	1	1	1	1
Cluster_1979	1	1	1	1	1	1
Cluster_1980	1	1	1	1	1	1
Cluster_1981	1	1	1	1	1	1
Cluster_1982	1	1	1	1	1	1
Cluster_1983	1	1	1	1	1	1
Cluster_1984	1	1	1	1	1	1
Cluster_1985	1	1	1	1	1	1
Cluster_1986	1	1	1	1	1	1
Cluster_1987	1	1	1	1	1	1
Cluster_1988	1	1	1	1	1	1
Cluster_1989	1	1	1	1	1	1
Cluster_1990	1	1	1	1	1	1
Cluster_1991	1	1	1	1	1	1
Cluster_1992	1	1	1	1	1	1
Cluster_1993	1	1	1	1	1	1
Cluster_1994	1	1	1	1	1	1
Cluster_1995	1	1	1	1	1	1
Cluster_1996	1	1	1	1	1	1
Cluster_1997	1	1	1	1	1	1
Cluster_1998	1	1	1	1	1	1
Cluster_1999	1	1	1	1	1	1
[truncated: 2,606 more rows]
