# Supplementary material for: In-depth comparative analysis of malaria parasite genomes reveals protein-coding genes linked to human disease in Plasmodium falciparum genome
Source: BMC Genomics. 2018 May 2;19:312. doi: 10.1186/s12864-018-4654-5 (PMC5930813; doi:10.1186/s12864-018-4654-5)
Supplement: Supplementary file 4 — Table S3. The candidate P. falciparum genes probably responsible for parasitizing human erythrocytes. (XLSX 16 kb) [file 12864_2018_4654_MOESM4_ESM.xlsx]

## Sheet: human_enriched_gene
Gene_ID	Genomic Location	Product Description	Cluster_ID
PF3D7_1364100	Pf3D7_13_v3:2,568,556..2,570,946(+)	6-cysteine protein	4016
PF3D7_0924900	Pf3D7_09_v3:1,010,380..1,011,822(+)	alpha-tubulin N-acetyltransferase, putative	4034
PF3D7_0105700	Pf3D7_01_v3:238,666..247,857(+)	asparagine-rich antigen Pfa35-2	3573
PF3D7_1467000	Pf3D7_14_v3:2,742,387..2,745,257(+)	conserved Plasmodium mem+C5:C47brane protein, unknown function	4013
PF3D7_1347300	Pf3D7_13_v3:1,893,613..1,895,023(-)	conserved Plasmodium membrane protein, unknown function	4047
PF3D7_1131600	Pf3D7_11_v3:1,216,521..1,224,812(+)	conserved Plasmodium protein, unknown function	73
PF3D7_0526600	Pf3D7_05_v3:1,101,203..1,114,777(+)	conserved Plasmodium protein, unknown function	613
PF3D7_1436200	Pf3D7_14_v3:1,467,629..1,474,438(-)	conserved Plasmodium protein, unknown function	623
PF3D7_1448500	Pf3D7_14_v3:1,984,189..1,995,574(-)	conserved Plasmodium protein, unknown function	630
PF3D7_1333100	Pf3D7_13_v3:1,357,704..1,360,319(-)	conserved Plasmodium protein, unknown function	810
PF3D7_1401700	Pf3D7_14_v3:66,269..67,081(-)	conserved Plasmodium protein, unknown function	951
PF3D7_0804700	Pf3D7_08_v3:271,417..277,413(-)	conserved Plasmodium protein, unknown function	1206
PF3D7_1029500	Pf3D7_10_v3:1,204,346..1,204,762(-)	conserved Plasmodium protein, unknown function	3633
PF3D7_1135400	Pf3D7_11_v3:1,384,378..1,385,115(-)	conserved Plasmodium protein, unknown function	3690
PF3D7_1425800	Pf3D7_14_v3:1,009,010..1,011,910(+)	conserved Plasmodium protein, unknown function	3940
PF3D7_1361500	Pf3D7_13_v3:2,465,491..2,467,982(-)	conserved Plasmodium protein, unknown function	3964
PF3D7_1462400	Pf3D7_14_v3:2,531,432..2,541,400(-)	conserved Plasmodium protein, unknown function	3990
PF3D7_1359600	Pf3D7_13_v3:2,371,882..2,377,959(+)	conserved Plasmodium protein, unknown function	3992
PF3D7_0205000	Pf3D7_02_v3:212,982..214,508(-)	conserved Plasmodium protein, unknown function	4000
PF3D7_0706200	Pf3D7_07_v3:304,315..304,755(+)	conserved Plasmodium protein, unknown function	4002
PF3D7_0730500	Pf3D7_07_v3:1,305,894..1,314,215(-)	conserved Plasmodium protein, unknown function	4011
PF3D7_1226200	Pf3D7_12_v3:1,059,718..1,061,469(-)	conserved Plasmodium protein, unknown function	4012
PF3D7_1209100	Pf3D7_12_v3:423,462..426,011(-)	conserved Plasmodium protein, unknown function	4014
PF3D7_0308300	Pf3D7_03_v3:365,659..366,672(-)	conserved Plasmodium protein, unknown function	4021
PF3D7_0601900	Pf3D7_06_v3:78,190..78,784(+)	conserved Plasmodium protein, unknown function	4032
PF3D7_1413300	Pf3D7_14_v3:532,818..533,289(-)	conserved Plasmodium protein, unknown function	4035
PF3D7_1243400	Pf3D7_12_v3:1,818,738..1,820,069(+)	conserved Plasmodium protein, unknown function	4036
PF3D7_1325300	Pf3D7_13_v3:1,050,915..1,051,319(+)	conserved Plasmodium protein, unknown function	4037
PF3D7_0902900	Pf3D7_09_v3:127,416..127,724(+)	conserved Plasmodium protein, unknown function	4038
PF3D7_0502500	Pf3D7_05_v3:114,149..115,933(+)	conserved Plasmodium protein, unknown function	4039
PF3D7_1355600	Pf3D7_13_v3:2,202,611..2,204,481(-)	conserved Plasmodium protein, unknown function	4040
PF3D7_0908400	Pf3D7_09_v3:388,149..388,736(+)	conserved Plasmodium protein, unknown function	4041
PF3D7_1404800	Pf3D7_14_v3:163,990..166,854(-)	conserved Plasmodium protein, unknown function	4042
PF3D7_1421300	Pf3D7_14_v3:877,441..881,450(-)	conserved Plasmodium protein, unknown function	4043
PF3D7_0305900	Pf3D7_03_v3:285,579..286,112(-)	conserved Plasmodium protein, unknown function	4045
PF3D7_0606300	Pf3D7_06_v3:262,826..263,194(+)	conserved Plasmodium protein, unknown function	4046
PF3D7_1252300	Pf3D7_12_v3:2,128,400..2,128,786(-)	conserved Plasmodium protein, unknown function	4049
PF3D7_1322600	Pf3D7_13_v3:955,957..957,495(-)	conserved Plasmodium protein, unknown function	4050
PF3D7_0908500	Pf3D7_09_v3:389,605..397,843(-)	conserved Plasmodium protein, unknown function	4051
PF3D7_1444600	Pf3D7_14_v3:1,841,029..1,841,592(+)	conserved Plasmodium protein, unknown function	4052
PF3D7_1475900	Pf3D7_14_v3:3,124,337..3,126,709(+)	conserved Plasmodium protein, unknown function	4053
PF3D7_1118000	Pf3D7_11_v3:683,860..684,616(-)	conserved Plasmodium protein, unknown function	4054
PF3D7_0521000	Pf3D7_05_v3:859,373..861,063(-)	conserved Plasmodium protein, unknown function	4059
PF3D7_0625800	Pf3D7_06_v3:1,043,546..1,045,474(+)	conserved Plasmodium protein, unknown function	4060
PF3D7_1431200	Pf3D7_14_v3:1,224,340..1,228,017(-)	conserved Plasmodium protein, unknown function	4061
PF3D7_1139600	Pf3D7_11_v3:1,580,594..1,582,483(+)	conserved Plasmodium protein, unknown function	4071
PF3D7_1238000	Pf3D7_12_v3:1,581,984..1,582,987(+)	COPI associated protein, putative	4044
PF3D7_0705800	Pf3D7_07_v3:287,597..289,088(-)	cysteine-rich secretory protein, putative	4033
PF3D7_0910500	Pf3D7_09_v3:482,461..487,554(-)	DNA repair protein REV1, putative	4056
PF3D7_1247000	Pf3D7_12_v3:1,946,914..1,948,733(+)	DNA replication origin binding protein, putative	3966
PF3D7_0936100	Pf3D7_09_v3:1,430,607..1,431,146(-)	early transcribed membrane protein	611
PF3D7_1033200	Pf3D7_10_v3:1,335,222..1,336,289(+)	early transcribed membrane protein 10.2	622
PF3D7_1476100	Pf3D7_14_v3:3,131,104..3,131,637(+)	early transcribed membrane protein 14.2	626
PF3D7_0829600	Pf3D7_08_v3:1,269,135..1,269,647(+)	early transcribed membrane protein 8	627
PF3D7_0731100	Pf3D7_07_v3:1,338,959..1,341,790(+)	EMP1-trafficking protein	178
PF3D7_1002100	Pf3D7_10_v3:106,653..108,662(-)	EMP1-trafficking protein	951
PF3D7_1302000	Pf3D7_13_v3:112,792..113,815(-)	EMP1-trafficking protein	3999
PF3D7_0201900	Pf3D7_02_v3:91,318..98,838(-)	erythrocyte membrane protein 3	221
PF3D7_1302100	Pf3D7_13_v3:121,636..122,289(-)	gamete antigen 27/25	3974
PF3D7_0202400	Pf3D7_02_v3:120,524..124,102(+)	gamete antigen 27/25, putative	3974
PF3D7_0935400	Pf3D7_09_v3:1,377,953..1,379,752(+)	gametocyte development protein 1	629
PF3D7_1322100	Pf3D7_13_v3:920,971..929,449(+)	histone-lysine N-methyltransferase SET2	618
PF3D7_1206100	Pf3D7_12_v3:272,320..274,742(-)	IMP-specific 5'-nucleotidase, putative	4057
PF3D7_0809900	Pf3D7_08_v3:508,224..512,428(-)	JmjC domain containing protein	4004
PF3D7_0202000	Pf3D7_02_v3:103,385..105,796(-)	knob-associated histidine-rich protein	221
PF3D7_0906700	Pf3D7_09_v3:330,499..331,965(-)	leucine-rich repeat protein	4015
PF3D7_1201300	Pf3D7_12_v3:92,242..92,562(+)	liver stage associated protein 1	4024
PF3D7_0202100	Pf3D7_02_v3:109,564..110,580(-)	liver stage associated protein 2	99
PF3D7_0206900	Pf3D7_02_v3:275,540..276,577(-)	merozoite surface protein 5	958
PF3D7_1469400	Pf3D7_14_v3:2,845,203..2,846,516(+)	nucleoside transporter 3, putative	4062
PF3D7_0805600	Pf3D7_08_v3:312,034..312,960(+)	PAP2-like protein, putative	4058
PF3D7_1343000	Pf3D7_13_v3:1,696,894..1,698,113(+)	phosphoethanolamine N-methyltransferase	4066
PF3D7_0520500	Pf3D7_05_v3:841,723..842,655(-)	phosphomethylpyrimidine kinase, putative	4055
PF3D7_1001900	Pf3D7_10_v3:99,379..100,361(-)	Plasmodium exported protein (hyp16), unknown function	951
PF3D7_1002000	Pf3D7_10_v3:103,118..104,683(-)	Plasmodium exported protein (hyp2), unknown function	951
PF3D7_0532200	Pf3D7_05_v3:1,303,662..1,304,526(-)	Plasmodium exported protein (PHISTc), unknown function	87
PF3D7_0219700	Pf3D7_02_v3:783,723..784,828(-)	Plasmodium exported protein (PHISTc), unknown function	99
PF3D7_0219800	Pf3D7_02_v3:786,870..787,940(-)	Plasmodium exported protein (PHISTc), unknown function	99
PF3D7_0801000	Pf3D7_08_v3:84,568..88,422(-)	Plasmodium exported protein (PHISTc), unknown function	99
PF3D7_0830600	Pf3D7_08_v3:1,303,323..1,304,813(+)	Plasmodium exported protein (PHISTc), unknown function	99
PF3D7_0936800	Pf3D7_09_v3:1,458,392..1,459,862(+)	Plasmodium exported protein (PHISTc), unknown function	99
PF3D7_1001700	Pf3D7_10_v3:92,573..93,526(-)	Plasmodium exported protein (PHISTc), unknown function	99
PF3D7_1016500	Pf3D7_10_v3:661,742..664,201(-)	Plasmodium exported protein (PHISTc), unknown function	99
PF3D7_1016600	Pf3D7_10_v3:665,658..666,654(-)	Plasmodium exported protein (PHISTc), unknown function	99
PF3D7_1016700	Pf3D7_10_v3:669,202..671,853(-)	Plasmodium exported protein (PHISTc), unknown function	99
PF3D7_1016800	Pf3D7_10_v3:675,293..676,417(-)	Plasmodium exported protein (PHISTc), unknown function	99
PF3D7_1200900	Pf3D7_12_v3:73,229..74,522(-)	Plasmodium exported protein (PHISTc), unknown function	99
PF3D7_1148700	Pf3D7_11_v3:1,934,333..1,935,582(-)	Plasmodium exported protein (PHISTc), unknown function	577
PF3D7_1102600	Pf3D7_11_v3:123,818..124,736(-)	Plasmodium exported protein, unknown function	101
PF3D7_0301500	Pf3D7_03_v3:88,250..89,231(-)	Plasmodium exported protein, unknown function	631
PF3D7_1352900	Pf3D7_13_v3:2,114,157..2,116,211(-)	Plasmodium exported protein, unknown function	3857
PF3D7_0301700	Pf3D7_03_v3:96,568..97,907(-)	Plasmodium exported protein, unknown function	3998
PF3D7_0935500	Pf3D7_09_v3:1,400,800..1,402,052(+)	Plasmodium exported protein, unknown function	4065
PF3D7_1353100	Pf3D7_13_v3:2,124,272..2,125,270(-)	Plasmodium exported protein, unknown function	4069
PF3D7_0403700	Pf3D7_04_v3:206,228..209,394(-)	pre-mRNA-splicing factor CLF1, putative	968
PF3D7_1108300	Pf3D7_11_v3:362,421..362,887(+)	pterin-4a-carbinolamine dehydratase	4063
PF3D7_0209700	Pf3D7_02_v3:400,153..401,859(-)	RING zinc finger protein, putative	805
PF3D7_0936300	Pf3D7_09_v3:1,436,687..1,437,981(-)	ring-exported protein 3	587
PF3D7_0936400	Pf3D7_09_v3:1,440,783..1,441,660(+)	ring-exported protein 4	587
PF3D7_0807700	Pf3D7_08_v3:395,648..398,787(-)	serine protease DegP	4005
PF3D7_1403900	Pf3D7_14_v3:142,242..143,138(-)	serine/threonine protein phosphatase CPPED1, putative	4067
PF3D7_0406200	Pf3D7_04_v3:329,216..329,689(+)	sexual stage-specific protein precursor	4018
PF3D7_0501300	Pf3D7_05_v3:68,930..70,113(+)	skeleton-binding protein 1	628
PF3D7_0702400	Pf3D7_07_v3:101,694..102,285(+)	small exported membrane protein 1	4023
PF3D7_0830300	Pf3D7_08_v3:1,290,240..1,291,406(-)	sporozoite invasion-associated protein 2	4064
PF3D7_1202100	Pf3D7_12_v3:113,787..115,923(+)	SRAP domain-containing protein, putative	146
PF3D7_0113100	Pf3D7_01_v3:495,244..500,076(+)	surface-associated interspersed protein 1.1 (SURFIN 1.1)	13
PF3D7_0115000	Pf3D7_01_v3:577,704..583,789(+)	surface-associated interspersed protein 1.3 (SURFIN 1.3)	13
PF3D7_1477600	Pf3D7_14_v3:3,193,285..3,199,478(+)	surface-associated interspersed protein 14.1 (SURFIN 14.1)	13
PF3D7_0424400	Pf3D7_04_v3:1,099,811..1,107,111(+)	surface-associated interspersed protein 4.2 (SURFIN 4.2)	13
PF3D7_0831100	Pf3D7_08_v3:1,325,144..1,331,187(+)	surface-associated interspersed protein 8.1 (SURFIN 8.1)	13
PF3D7_0830800	Pf3D7_08_v3:1,310,637..1,316,955(+)	surface-associated interspersed protein 8.2 (SURFIN 8.2)	13
PF3D7_0800700	Pf3D7_08_v3:65,716..71,785(-)	surface-associated interspersed protein 8.3 (SURFIN 8.3)	13
PF3D7_0614000	Pf3D7_06_v3:587,019..588,635(-)	thiamin-phosphate pyrophosphorylase, putative	4048
PF3D7_1459200	Pf3D7_14_v3:2,427,224..2,430,091(-)	WD repeat-containing protein, putative	4010
