# Supplementary material for: In-depth comparative analysis of malaria parasite genomes reveals protein-coding genes linked to human disease in Plasmodium falciparum genome
Source: BMC Genomics. 2018 May 2;19:312. doi: 10.1186/s12864-018-4654-5 (PMC5930813; doi:10.1186/s12864-018-4654-5)
Supplement: Supplementary file 5 — Table S4. The P. berghei genes included in rodent malaria parasite-enriched clusters. (XLSX 20 kb) [file 12864_2018_4654_MOESM5_ESM.xlsx]

## Sheet: rodent_enriched_gene
Gene_ID	Genomic Location	Product Description
PBANKA_0207600	PbANKA_02_v3:260,565..267,122(-)	asparagine-rich antigen, putative
PBANKA_1246600	PbANKA_12_v3:1,782,188..1,783,118(+)	cleft-like protein 1
PBANKA_0518900	PbANKA_05_v3:686,159..687,592(+)	conserved Plasmodium membrane protein, unknown function
PBANKA_0110100	PbANKA_01_v3:400,224..408,553(-)	conserved Plasmodium protein, unknown function
PBANKA_0406600	PbANKA_04_v3:243,301..244,134(-)	conserved Plasmodium protein, unknown function
PBANKA_0410650	PbANKA_04_v3:390,315..391,601(+)	conserved Plasmodium protein, unknown function
PBANKA_0513500	PbANKA_05_v3:516,238..516,579(-)	conserved Plasmodium protein, unknown function
PBANKA_0519100	PbANKA_05_v3:693,089..693,973(+)	conserved Plasmodium protein, unknown function
PBANKA_0519200	PbANKA_05_v3:695,401..696,582(+)	conserved Plasmodium protein, unknown function
PBANKA_0519300	PbANKA_05_v3:697,906..699,636(+)	conserved Plasmodium protein, unknown function
PBANKA_0519400	PbANKA_05_v3:701,104..702,897(+)	conserved Plasmodium protein, unknown function
PBANKA_0519500	PbANKA_05_v3:704,587..705,303(+)	conserved Plasmodium protein, unknown function
PBANKA_0502000	PbANKA_05_v3:75,586..77,160(+)	conserved Plasmodium protein, unknown function
PBANKA_0502650	PbANKA_05_v3:99,859..100,797(+)	conserved Plasmodium protein, unknown function
PBANKA_0701200	PbANKA_07_v3:86,937..94,418(+)	conserved Plasmodium protein, unknown function
PBANKA_0832100	PbANKA_08_v3:1,221,774..1,223,417(+)	conserved Plasmodium protein, unknown function
PBANKA_0836200	PbANKA_08_v3:1,326,359..1,328,673(+)	conserved Plasmodium protein, unknown function
PBANKA_0800400	PbANKA_08_v3:26,272..26,626(-)	conserved Plasmodium protein, unknown function
PBANKA_0904200	PbANKA_09_v3:153,286..154,764(-)	conserved Plasmodium protein, unknown function
PBANKA_0907900	PbANKA_09_v3:260,352..266,834(-)	conserved Plasmodium protein, unknown function
PBANKA_0909400	PbANKA_09_v3:326,383..328,167(-)	conserved Plasmodium protein, unknown function
PBANKA_1029100	PbANKA_10_v3:1,185,153..1,185,695(-)	conserved Plasmodium protein, unknown function
PBANKA_1034200	PbANKA_10_v3:1,392,549..1,392,824(-)	conserved Plasmodium protein, unknown function
PBANKA_1008600	PbANKA_10_v3:394,229..399,484(+)	conserved Plasmodium protein, unknown function
PBANKA_1018800	PbANKA_10_v3:788,987..791,218(-)	conserved Plasmodium protein, unknown function
PBANKA_1225900	PbANKA_12_v3:978,311..984,484(+)	conserved Plasmodium protein, unknown function
PBANKA_1334900	PbANKA_13_v3:1,394,663..1,397,173(+)	conserved Plasmodium protein, unknown function
PBANKA_1349300	PbANKA_13_v3:1,895,213..1,895,884(-)	conserved Plasmodium protein, unknown function
PBANKA_0524500	PbANKA_05_v3:900,990..901,852(-)	conserved rodent malaria protein, unknown function
PBANKA_1003900	PbANKA_10_v3:230,862..231,395(+)	conserved rodent malaria protein, unknown function
PBANKA_0201600	PbANKA_02_v3:72,746..73,279(-)	early transcribed membrane protein
PBANKA_0501200	PbANKA_05_v3:49,812..50,474(-)	early transcribed membrane protein
PBANKA_0517000	PbANKA_05_v3:628,632..629,573(+)	early transcribed membrane protein
PBANKA_0317161	PbANKA_03_v3:652,753..653,548(+)	erythrocyte membrane antigen 1
PBANKA_1000600	PbANKA_10_v3:65,304..66,403(+)	erythrocyte membrane antigen 1
PBANKA_0836800	PbANKA_08_v3:1,349,533..1,351,266(-)	erythrocyte membrane associated protein 1
PBANKA_1365500	PbANKA_13_v3:2,490,490..2,491,687(+)	exported protein IBIS1
PBANKA_0000901	PbANKA_00_v3_archived_contig_1:21,684..23,789(-)	fam-a protein
PBANKA_0001601	PbANKA_00_v3_archived_contig_1:48,795..50,417(-)	fam-a protein
PBANKA_0007501	PbANKA_00_v3_archived_contig_2:28,137..29,759(+)	fam-a protein
PBANKA_0008101	PbANKA_00_v3_archived_contig_3:16,627..18,240(-)	fam-a protein
PBANKA_0100100	PbANKA_01_v3:26,371..27,916(+)	fam-a protein
PBANKA_0112661	PbANKA_01_v3:502,777..504,218(-)	fam-a protein
PBANKA_0112701	PbANKA_01_v3:510,565..512,140(-)	fam-a protein
PBANKA_0200650	PbANKA_02_v3:12,310..13,879(+)	fam-a protein
PBANKA_0214900	PbANKA_02_v3:567,781..569,274(-)	fam-a protein
PBANKA_0216701	PbANKA_02_v3:601,816..603,353(+)	fam-a protein
PBANKA_0216781	PbANKA_02_v3:614,765..616,333(-)	fam-a protein
PBANKA_0200600	PbANKA_02_v3:9,308..10,851(+)	fam-a protein
PBANKA_0317061	PbANKA_03_v3:635,300..636,780(-)	fam-a protein
PBANKA_0317141	PbANKA_03_v3:648,450..649,944(-)	fam-a protein
PBANKA_0501051	PbANKA_05_v3:43,366..44,985(+)	fam-a protein
PBANKA_0500700	PbANKA_05_v3:9,747..11,271(+)	fam-a protein
PBANKA_0524821	PbANKA_05_v3:919,110..920,729(-)	fam-a protein
PBANKA_0600021	PbANKA_06_v3:5,374..6,996(+)	fam-a protein
PBANKA_0600400	PbANKA_06_v3:85,034..86,588(+)	fam-a protein
PBANKA_0623400	PbANKA_06_v3:955,876..957,514(+)	fam-a protein
PBANKA_0623500	PbANKA_06_v3:965,095..966,872(-)	fam-a protein
PBANKA_0700500	PbANKA_07_v3:39,752..41,243(+)	fam-a protein
PBANKA_0700521	PbANKA_07_v3:42,938..44,513(+)	fam-a protein
PBANKA_0700561	PbANKA_07_v3:50,963..53,064(+)	fam-a protein
PBANKA_0836700	PbANKA_08_v3:1,346,346..1,348,261(-)	fam-a protein
PBANKA_0837201	PbANKA_08_v3:1,415,813..1,417,965(-)	fam-a protein
PBANKA_0901000	PbANKA_09_v3:19,065..20,684(+)	fam-a protein
PBANKA_1000051	PbANKA_10_v3:20,337..21,860(+)	fam-a protein
PBANKA_1000200	PbANKA_10_v3:50,540..52,159(+)	fam-a protein
PBANKA_1000400	PbANKA_10_v3:55,767..57,301(-)	fam-a protein
PBANKA_1100700	PbANKA_11_v3:48,002..49,518(+)	fam-a protein
PBANKA_1100750	PbANKA_11_v3:50,968..52,515(+)	fam-a protein
PBANKA_1100900	PbANKA_11_v3:66,311..68,821(+)	fam-a protein
PBANKA_1101000	PbANKA_11_v3:70,668..72,259(+)	fam-a protein
PBANKA_1246141	PbANKA_12_v3:1,759,425..1,761,000(-)	fam-a protein
PBANKA_1246161	PbANKA_12_v3:1,762,727..1,764,166(-)	fam-a protein
PBANKA_1200091	PbANKA_12_v3:29,088..31,118(+)	fam-a protein
PBANKA_1327021	PbANKA_13_v3:1,075,733..1,077,292(+)	fam-a protein
PBANKA_1327251	PbANKA_13_v3:1,091,108..1,092,668(-)	fam-a protein
PBANKA_1327300	PbANKA_13_v3:1,094,811..1,096,305(+)	fam-a protein
PBANKA_1300011	PbANKA_13_v3:1,959..3,581(+)	fam-a protein
PBANKA_1365600	PbANKA_13_v3:2,496,151..2,497,813(-)	fam-a protein
PBANKA_1465700	PbANKA_14_v3:2,487,296..2,488,547(-)	fam-a protein
PBANKA_1466141	PbANKA_14_v3:2,526,586..2,528,496(-)	fam-a protein
PBANKA_0000301	PbANKA_00_v3_archived_contig_1:5,519..6,295(-)	fam-b protein
PBANKA_0007801	PbANKA_00_v3_archived_contig_3:6,017..6,911(+)	fam-b protein
PBANKA_0100021	PbANKA_01_v3:1,098..2,047(-)	fam-b protein
PBANKA_0112600	PbANKA_01_v3:494,648..496,159(+)	fam-b protein
PBANKA_0112641	PbANKA_01_v3:501,042..501,904(+)	fam-b protein
PBANKA_0200700	PbANKA_02_v3:18,570..19,488(-)	fam-b protein
PBANKA_0201000	PbANKA_02_v3:25,817..26,771(-)	fam-b protein
PBANKA_0215800	PbANKA_02_v3:578,486..579,402(+)	fam-b protein
PBANKA_0216021	PbANKA_02_v3:591,354..592,130(-)	fam-b protein
PBANKA_0316300	PbANKA_03_v3:562,854..563,799(+)	fam-b protein
PBANKA_0316700	PbANKA_03_v3:582,481..583,235(+)	fam-b protein
PBANKA_0316841	PbANKA_03_v3:592,234..593,185(+)	fam-b protein
PBANKA_0317021	PbANKA_03_v3:628,972..629,888(+)	fam-b protein
PBANKA_0500741	PbANKA_05_v3:15,393..16,302(-)	fam-b protein
PBANKA_0500600	PbANKA_05_v3:7,721..8,634(-)	fam-b protein
PBANKA_0600061	PbANKA_06_v3:22,712..23,613(-)	fam-b protein
PBANKA_0700400	PbANKA_07_v3:37,561..38,525(-)	fam-b protein
PBANKA_0722600	PbANKA_07_v3:823,713..824,652(+)	fam-b protein
PBANKA_0722801	PbANKA_07_v3:830,914..831,834(+)	fam-b protein
PBANKA_0722941	PbANKA_07_v3:841,966..842,876(+)	fam-b protein
PBANKA_0836600	PbANKA_08_v3:1,344,276..1,344,937(+)	fam-b protein
PBANKA_0836941	PbANKA_08_v3:1,366,150..1,367,057(+)	fam-b protein
PBANKA_0837041	PbANKA_08_v3:1,389,117..1,389,893(-)	fam-b protein
PBANKA_0943700	PbANKA_09_v3:1,586,373..1,587,149(+)	fam-b protein
PBANKA_1040300	PbANKA_10_v3:1,608,405..1,609,298(+)	fam-b protein
PBANKA_1040521	PbANKA_10_v3:1,619,492..1,620,409(+)	fam-b protein
PBANKA_1040621	PbANKA_10_v3:1,638,985..1,639,716(-)	fam-b protein
PBANKA_1000041	PbANKA_10_v3:18,312..19,225(-)	fam-b protein
PBANKA_1000071	PbANKA_10_v3:25,982..26,891(-)	fam-b protein
PBANKA_1146600	PbANKA_11_v3:1,741,855..1,742,772(+)	fam-b protein
PBANKA_1146781	PbANKA_11_v3:1,760,656..1,761,565(+)	fam-b protein
PBANKA_1100441	PbANKA_11_v3:33,952..34,869(-)	fam-b protein
PBANKA_1100500	PbANKA_11_v3:41,376..42,268(-)	fam-b protein
PBANKA_1245920	PbANKA_12_v3:1,749,844..1,750,546(+)	fam-b protein
PBANKA_1246200	PbANKA_12_v3:1,767,227..1,767,929(+)	fam-b protein
PBANKA_1246961	PbANKA_12_v3:1,802,250..1,803,164(+)	fam-b protein
PBANKA_1200041	PbANKA_12_v3:10,738..11,651(-)	fam-b protein
PBANKA_1200096	PbANKA_12_v3:33,568..34,489(-)	fam-b protein
PBANKA_1300041	PbANKA_13_v3:12,580..13,493(-)	fam-b protein
PBANKA_1300096	PbANKA_13_v3:32,629..33,559(-)	fam-b protein
PBANKA_1300031	PbANKA_13_v3:9,608..10,509(-)	fam-b protein
PBANKA_1400041	PbANKA_14_v3:10,457..11,233(+)	fam-b protein
PBANKA_1465400	PbANKA_14_v3:2,476,414..2,477,330(+)	fam-b protein
PBANKA_1465841	PbANKA_14_v3:2,502,368..2,503,144(-)	fam-b protein
PBANKA_1466241	PbANKA_14_v3:2,544,982..2,545,751(+)	fam-b protein
PBANKA_1400400	PbANKA_14_v3:69,010..69,963(-)	fam-b protein
PBANKA_0100061	PbANKA_01_v3:21,970..22,548(-)	fam-c protein
PBANKA_0201340	PbANKA_02_v3:56,384..56,843(-)	fam-c protein
PBANKA_0600091	PbANKA_06_v3:50,516..50,918(-)	fam-c protein
PBANKA_1100860	PbANKA_11_v3:62,616..63,036(-)	fam-c protein
PBANKA_1365680	PbANKA_13_v3:2,503,685..2,504,087(+)	fam-c protein
PBANKA_1465000	PbANKA_14_v3:2,453,445..2,456,670(+)	fam-c protein
PBANKA_1145800	PbANKA_11_v3:1,714,536..1,715,328(+)	membrane associated histidine-rich protein 1a
PBANKA_1145900	PbANKA_11_v3:1,716,485..1,717,580(+)	membrane associated histidine-rich protein 1b
PBANKA_0000600	PbANKA_00_v3_archived_contig_1:11,314..12,359(+)	PIR protein
PBANKA_0000701	PbANKA_00_v3_archived_contig_1:14,967..16,089(+)	PIR protein
PBANKA_0000801	PbANKA_00_v3_archived_contig_1:18,408..19,512(+)	PIR protein
PBANKA_0000101	PbANKA_00_v3_archived_contig_1:2..1,466(+)	PIR protein
PBANKA_0001001	PbANKA_00_v3_archived_contig_1:27,649..28,863(+)	PIR protein
PBANKA_0001101	PbANKA_00_v3_archived_contig_1:31,295..32,438(+)	PIR protein
PBANKA_0001201	PbANKA_00_v3_archived_contig_1:34,779..35,894(+)	PIR protein
PBANKA_0001301	PbANKA_00_v3_archived_contig_1:38,189..39,385(+)	PIR protein
PBANKA_0001401	PbANKA_00_v3_archived_contig_1:41,897..43,091(+)	PIR protein
PBANKA_0001501	PbANKA_00_v3_archived_contig_1:45,928..47,041(+)	PIR protein
PBANKA_0006300	PbANKA_00_v3_archived_contig_1:53,843..55,016(+)	PIR protein
PBANKA_0007401	PbANKA_00_v3_archived_contig_2:23,498..24,711(-)	PIR protein
PBANKA_0007601	PbANKA_00_v3_archived_contig_2:31,539..32,626(-)	PIR protein
PBANKA_0008001	PbANKA_00_v3_archived_contig_3:13,760..14,847(+)	PIR protein
PBANKA_0008201	PbANKA_00_v3_archived_contig_3:21,666..22,876(+)	PIR protein
PBANKA_0007901	PbANKA_00_v3_archived_contig_3:9,729..10,923(+)	PIR protein
PBANKA_0112681	PbANKA_01_v3:508,005..509,126(+)	PIR protein
PBANKA_0215700	PbANKA_02_v3:575,493..576,610(+)	PIR protein
PBANKA_0216000	PbANKA_02_v3:585,291..587,212(+)	PIR protein
PBANKA_0216061	PbANKA_02_v3:597,154..598,205(+)	PIR protein
PBANKA_0300100	PbANKA_03_v3:239..2,995(-)	PIR protein
PBANKA_0300200	PbANKA_03_v3:5,045..6,225(-)	PIR protein
PBANKA_0316861	PbANKA_03_v3:596,181..597,317(+)	PIR protein
PBANKA_0316900	PbANKA_03_v3:599,607..600,893(+)	PIR protein
PBANKA_0316941	PbANKA_03_v3:606,686..607,797(+)	PIR protein
PBANKA_0317001	PbANKA_03_v3:626,054..627,158(+)	PIR protein
PBANKA_0317041	PbANKA_03_v3:632,815..634,036(+)	PIR protein
PBANKA_0317101	PbANKA_03_v3:642,907..644,012(+)	PIR protein
PBANKA_0317181	PbANKA_03_v3:656,620..659,073(+)	PIR protein
PBANKA_0300300	PbANKA_03_v3:8,909..10,054(-)	PIR protein
PBANKA_0400600	PbANKA_04_v3:13,698..14,831(-)	PIR protein
PBANKA_0400100	PbANKA_04_v3:321..2,396(-)	PIR protein
PBANKA_0400500	PbANKA_04_v3:8,143..10,959(-)	PIR protein
PBANKA_0500781	PbANKA_05_v3:17,732..20,594(-)	PIR protein
PBANKA_0500971	PbANKA_05_v3:26,861..27,929(-)	PIR protein
PBANKA_0500200	PbANKA_05_v3:3,944..5,055(-)	PIR protein
PBANKA_0524600	PbANKA_05_v3:903,992..904,803(-)	PIR protein
PBANKA_0600041	PbANKA_06_v3:13,291..15,795(-)	PIR protein
PBANKA_0600051	PbANKA_06_v3:18,416..19,611(-)	PIR protein
PBANKA_0600081	PbANKA_06_v3:42,122..43,332(-)	PIR protein
PBANKA_0600086	PbANKA_06_v3:45,671..46,929(-)	PIR protein
PBANKA_0600100	PbANKA_06_v3:57,002..58,209(-)	PIR protein
PBANKA_0600200	PbANKA_06_v3:60,729..61,856(-)	PIR protein
PBANKA_0600300	PbANKA_06_v3:68,066..69,301(-)	PIR protein
PBANKA_0600031	PbANKA_06_v3:7,709..10,268(-)	PIR protein
PBANKA_0600011	PbANKA_06_v3:735..1,948(-)	PIR protein
PBANKA_0623600	PbANKA_06_v3:970,830..971,962(+)	PIR protein
PBANKA_0623700	PbANKA_06_v3:978,317..981,261(+)	PIR protein
PBANKA_0700051	PbANKA_07_v3:11,881..12,996(-)	PIR protein
PBANKA_0700061	PbANKA_07_v3:15,337..16,478(-)	PIR protein
PBANKA_0700071	PbANKA_07_v3:19,400..20,540(-)	PIR protein
PBANKA_0700081	PbANKA_07_v3:22,956..24,111(-)	PIR protein
PBANKA_0700100	PbANKA_07_v3:26,543..27,681(-)	PIR protein
PBANKA_0700200	PbANKA_07_v3:30,177..31,342(-)	PIR protein
PBANKA_0700300	PbANKA_07_v3:34,088..35,364(-)	PIR protein
PBANKA_0700031	PbANKA_07_v3:4,692..5,883(-)	PIR protein
PBANKA_0700541	PbANKA_07_v3:45,961..47,138(-)	PIR protein
PBANKA_0700041	PbANKA_07_v3:8,395..9,597(-)	PIR protein
PBANKA_0722921	PbANKA_07_v3:838,367..840,474(+)	PIR protein
PBANKA_0722961	PbANKA_07_v3:846,040..846,588(+)	PIR protein
PBANKA_0836900	PbANKA_08_v3:1,359,121..1,360,382(+)	PIR protein
PBANKA_0836921	PbANKA_08_v3:1,362,680..1,363,858(+)	PIR protein
PBANKA_0836961	PbANKA_08_v3:1,370,176..1,371,439(+)	PIR protein
PBANKA_0836981	PbANKA_08_v3:1,374,059..1,376,208(+)	PIR protein
PBANKA_0837001	PbANKA_08_v3:1,378,998..1,380,159(+)	PIR protein
PBANKA_0837081	PbANKA_08_v3:1,393,844..1,394,889(+)	PIR protein
PBANKA_0837101	PbANKA_08_v3:1,397,493..1,398,708(+)	PIR protein
PBANKA_0837121	PbANKA_08_v3:1,401,242..1,402,388(+)	PIR protein
PBANKA_0837141	PbANKA_08_v3:1,405,295..1,406,500(+)	PIR protein
PBANKA_0837161	PbANKA_08_v3:1,409,096..1,410,218(+)	PIR protein
PBANKA_0837181	PbANKA_08_v3:1,412,537..1,413,641(+)	PIR protein
PBANKA_0800061	PbANKA_08_v3:11,218..12,421(-)	PIR protein
PBANKA_0800100	PbANKA_08_v3:14,900..16,023(-)	PIR protein
PBANKA_0943900	PbANKA_09_v3:1,593,446..1,595,522(+)	PIR protein
PBANKA_0944000	PbANKA_09_v3:1,600,494..1,601,727(+)	PIR protein
PBANKA_0944061	PbANKA_09_v3:1,621,446..1,622,514(+)	PIR protein
PBANKA_0944081	PbANKA_09_v3:1,624,999..1,626,104(+)	PIR protein
PBANKA_0944101	PbANKA_09_v3:1,628,738..1,629,844(+)	PIR protein
PBANKA_0900600	PbANKA_09_v3:2,233..3,383(-)	PIR protein
PBANKA_1040200	PbANKA_10_v3:1,605,639..1,606,724(+)	PIR protein
PBANKA_1040400	PbANKA_10_v3:1,612,445..1,613,646(+)	PIR protein
PBANKA_1040541	PbANKA_10_v3:1,623,606..1,624,732(+)	PIR protein
PBANKA_1040561	PbANKA_10_v3:1,627,231..1,629,285(+)	PIR protein
PBANKA_1040581	PbANKA_10_v3:1,632,249..1,634,941(+)	PIR protein
PBANKA_1000031	PbANKA_10_v3:14,535..15,646(-)	PIR protein
PBANKA_1000081	PbANKA_10_v3:28,321..31,183(-)	PIR protein
PBANKA_1146261	PbANKA_11_v3:1,733,877..1,736,690(+)	PIR protein
PBANKA_1146700	PbANKA_11_v3:1,745,894..1,747,138(+)	PIR protein
PBANKA_1146721	PbANKA_11_v3:1,749,542..1,750,676(+)	PIR protein
PBANKA_1146761	PbANKA_11_v3:1,757,028..1,759,226(+)	PIR protein
PBANKA_1100351	PbANKA_11_v3:26,207..27,375(-)	PIR protein
PBANKA_1100400	PbANKA_11_v3:29,730..30,948(-)	PIR protein
PBANKA_1100461	PbANKA_11_v3:37,130..38,222(-)	PIR protein
PBANKA_1100781	PbANKA_11_v3:53,959..55,096(-)	PIR protein
PBANKA_1246121	PbANKA_12_v3:1,756,865..1,757,986(+)	PIR protein
PBANKA_1246300	PbANKA_12_v3:1,771,281..1,772,406(+)	PIR protein
PBANKA_1246400	PbANKA_12_v3:1,775,287..1,776,440(+)	PIR protein
PBANKA_1246500	PbANKA_12_v3:1,778,790..1,779,982(+)	PIR protein
PBANKA_1246700	PbANKA_12_v3:1,786,164..1,787,292(+)	PIR protein
PBANKA_1246800	PbANKA_12_v3:1,789,656..1,790,807(+)	PIR protein
PBANKA_1246921	PbANKA_12_v3:1,797,123..1,799,215(+)	PIR protein
PBANKA_1200061	PbANKA_12_v3:14,687..17,697(-)	PIR protein
PBANKA_1200021	PbANKA_12_v3:2,818..3,906(-)	PIR protein
PBANKA_1200081	PbANKA_12_v3:24,055..25,205(-)	PIR protein
PBANKA_1200300	PbANKA_12_v3:36,678..37,972(-)	PIR protein
PBANKA_1200400	PbANKA_12_v3:40,377..41,601(-)	PIR protein
PBANKA_1200031	PbANKA_12_v3:6,743..7,937(-)	PIR protein
PBANKA_1300061	PbANKA_13_v3:16,529..18,621(-)	PIR protein
PBANKA_1365700	PbANKA_13_v3:2,507,683..2,508,876(+)	PIR protein
PBANKA_1300091	PbANKA_13_v3:28,469..29,698(-)	PIR protein
PBANKA_1300100	PbANKA_13_v3:35,757..36,880(-)	PIR protein
PBANKA_1300200	PbANKA_13_v3:39,709..40,845(-)	PIR protein
PBANKA_1300021	PbANKA_13_v3:5,334..6,447(-)	PIR protein
PBANKA_1400051	PbANKA_14_v3:15,285..17,977(-)	PIR protein
PBANKA_1465200	PbANKA_14_v3:2,469,728..2,470,820(+)	PIR protein
PBANKA_1465500	PbANKA_14_v3:2,480,358..2,481,513(+)	PIR protein
PBANKA_1465600	PbANKA_14_v3:2,484,247..2,486,321(+)	PIR protein
PBANKA_1465800	PbANKA_14_v3:2,492,157..2,493,283(+)	PIR protein
PBANKA_1465821	PbANKA_14_v3:2,496,232..2,498,317(+)	PIR protein
PBANKA_1465881	PbANKA_14_v3:2,508,176..2,509,221(+)	PIR protein
PBANKA_1465921	PbANKA_14_v3:2,511,885..2,513,081(+)	PIR protein
PBANKA_1466000	PbANKA_14_v3:2,515,857..2,516,993(+)	PIR protein
PBANKA_1466100	PbANKA_14_v3:2,519,417..2,520,521(+)	PIR protein
PBANKA_1466121	PbANKA_14_v3:2,523,451..2,524,689(+)	PIR protein
PBANKA_1466161	PbANKA_14_v3:2,532,382..2,533,529(+)	PIR protein
PBANKA_1466201	PbANKA_14_v3:2,539,854..2,541,946(+)	PIR protein
PBANKA_1400061	PbANKA_14_v3:20,941..22,995(-)	PIR protein
PBANKA_1400071	PbANKA_14_v3:25,629..26,901(-)	PIR protein
PBANKA_1400081	PbANKA_14_v3:29,687..30,778(-)	PIR protein
PBANKA_1400086	PbANKA_14_v3:33,382..34,532(-)	PIR protein
PBANKA_1400021	PbANKA_14_v3:4,378..5,423(-)	PIR protein
PBANKA_1400100	PbANKA_14_v3:54,373..55,576(-)	PIR protein
PBANKA_1400200	PbANKA_14_v3:60,190..62,268(-)	PIR protein
PBANKA_1400300	PbANKA_14_v3:64,845..65,953(-)	PIR protein
PBANKA_1145400	PbANKA_11_v3:1,695,042..1,696,630(-)	Plasmodium exported protein (PHIST), unknown function
PBANKA_0100700	PbANKA_01_v3:45,315..46,473(+)	Plasmodium exported protein, unknown function
PBANKA_0200400	PbANKA_02_v3:2,320..3,535(+)	Plasmodium exported protein, unknown function
PBANKA_0214700	PbANKA_02_v3:561,706..563,261(+)	Plasmodium exported protein, unknown function
PBANKA_0316200	PbANKA_03_v3:555,784..561,044(+)	Plasmodium exported protein, unknown function
PBANKA_0418500	PbANKA_04_v3:710,590..712,172(+)	Plasmodium exported protein, unknown function
PBANKA_0623000	PbANKA_06_v3:935,323..936,309(-)	Plasmodium exported protein, unknown function
PBANKA_0700600	PbANKA_07_v3:57,648..58,500(-)	Plasmodium exported protein, unknown function
PBANKA_1101100	PbANKA_11_v3:75,281..76,656(-)	Plasmodium exported protein, unknown function
PBANKA_1101200	PbANKA_11_v3:78,517..79,716(-)	Plasmodium exported protein, unknown function
PBANKA_1245900	PbANKA_12_v3:1,745,696..1,747,027(-)	Plasmodium exported protein, unknown function
PBANKA_1207100	PbANKA_12_v3:290,106..291,543(+)	Plasmodium exported protein, unknown function
PBANKA_1200600	PbANKA_12_v3:49,909..56,662(-)	Plasmodium exported protein, unknown function
PBANKA_1465051	PbANKA_14_v3:2,458,974..2,460,171(-)	Plasmodium exported protein, unknown function
PBANKA_1465100	PbANKA_14_v3:2,465,019..2,465,989(-)	Plasmodium exported protein, unknown function
PBANKA_1400700	PbANKA_14_v3:83,081..83,763(-)	Plasmodium exported protein, unknown function
PBANKA_0708600	PbANKA_07_v3:346,229..347,407(+)	quinone oxidoreductase, putative
PBANKA_1025300	PbANKA_10_v3:1,024,719..1,034,710(-)	rap guanine nucleotide exchange factor, putative
PBANKA_0100600	PbANKA_01_v3:42,789..43,271(+)	schizont membrane associated cytoadherence protein
PBANKA_1101300	PbANKA_11_v3:83,394..85,785(+)	skeleton-binding protein 1
