# Supplementary material for: In-depth comparative analysis of malaria parasite genomes reveals protein-coding genes linked to human disease in Plasmodium falciparum genome
Source: BMC Genomics. 2018 May 2;19:312. doi: 10.1186/s12864-018-4654-5 (PMC5930813; doi:10.1186/s12864-018-4654-5)
Supplement: Supplementary file 9 — Table S5. Candidate genes related to virulence of the P. falciparum parasite. (XLSX 31 kb) [file 12864_2018_4654_MOESM9_ESM.xlsx]

## Sheet: Pf_enriched_genes
Gene_ID	Genomic Location	Product Description	Cluster_ID
PF3D7_0221700	Pf3D7_02_v3:869,508..871,124(-)	Plasmodium exported protein, unknown function	32
PF3D7_0100200	Pf3D7_01_v3:38,982..40,207(-)	rifin	32
PF3D7_0100400	Pf3D7_01_v3:50,363..51,636(+)	rifin	32
PF3D7_0100600	Pf3D7_01_v3:53,778..55,006(-)	rifin	32
PF3D7_0100800	Pf3D7_01_v3:59,772..61,003(+)	rifin	32
PF3D7_0100900	Pf3D7_01_v3:62,187..63,400(-)	rifin	32
PF3D7_0101000	Pf3D7_01_v3:65,817..66,989(-)	rifin	32
PF3D7_0101600	Pf3D7_01_v3:81,765..83,106(-)	rifin	32
PF3D7_0101900	Pf3D7_01_v3:90,242..91,420(-)	rifin	32
PF3D7_0114700	Pf3D7_01_v3:563,703..564,842(-)	rifin	32
PF3D7_0115200	Pf3D7_01_v3:591,849..593,187(+)	rifin	32
PF3D7_0115300	Pf3D7_01_v3:595,102..596,273(+)	rifin	32
PF3D7_0115600	Pf3D7_01_v3:604,162..605,531(+)	rifin	32
PF3D7_0200200	Pf3D7_02_v3:33,030..34,259(-)	rifin	32
PF3D7_0200500	Pf3D7_02_v3:41,515..42,858(-)	rifin	32
PF3D7_0200600	Pf3D7_02_v3:45,286..46,558(-)	rifin	32
PF3D7_0200700	Pf3D7_02_v3:48,923..50,147(-)	rifin	32
PF3D7_0201000	Pf3D7_02_v3:57,344..58,421(-)	rifin	32
PF3D7_0201200	Pf3D7_02_v3:63,157..64,376(+)	rifin	32
PF3D7_0222500	Pf3D7_02_v3:889,660..890,745(+)	rifin	32
PF3D7_0222600	Pf3D7_02_v3:892,856..894,206(+)	rifin	32
PF3D7_0222700	Pf3D7_02_v3:896,226..897,420(+)	rifin	32
PF3D7_0223100	Pf3D7_02_v3:904,551..905,775(+)	rifin	32
PF3D7_0223200	Pf3D7_02_v3:907,678..908,861(+)	rifin	32
PF3D7_0223400	Pf3D7_02_v3:913,244..914,457(+)	rifin	32
PF3D7_0300200	Pf3D7_03_v3:46,369..47,579(-)	rifin	32
PF3D7_0300500	Pf3D7_03_v3:55,390..56,584(-)	rifin	32
PF3D7_0300700	Pf3D7_03_v3:61,445..62,714(+)	rifin	32
PF3D7_0300800	Pf3D7_03_v3:64,572..65,783(+)	rifin	32
PF3D7_0324400	Pf3D7_03_v3:1,015,795..1,016,942(+)	rifin	32
PF3D7_0324500	Pf3D7_03_v3:1,018,874..1,019,973(+)	rifin	32
PF3D7_0324800	Pf3D7_03_v3:1,027,571..1,028,929(+)	rifin	32
PF3D7_0400300	Pf3D7_04_v3:42,032..43,374(-)	rifin	32
PF3D7_0400500	Pf3D7_04_v3:59,636..60,939(+)	rifin	32
PF3D7_0400700	Pf3D7_04_v3:63,104..64,476(-)	rifin	32
PF3D7_0400900	Pf3D7_04_v3:69,961..71,113(-)	rifin	32
PF3D7_0401000	Pf3D7_04_v3:73,268..74,340(-)	rifin	32
PF3D7_0401200	Pf3D7_04_v3:79,193..80,451(+)	rifin	32
PF3D7_0401300	Pf3D7_04_v3:82,247..83,575(+)	rifin	32
PF3D7_0401400	Pf3D7_04_v3:85,397..86,608(+)	rifin	32
PF3D7_0401600	Pf3D7_04_v3:92,576..93,809(-)	rifin	32
PF3D7_0413200	Pf3D7_04_v3:603,166..604,456(-)	rifin	32
PF3D7_0413300	Pf3D7_04_v3:609,155..610,433(+)	rifin	32
PF3D7_0421200	Pf3D7_04_v3:967,087..968,273(+)	rifin	32
PF3D7_0425700	Pf3D7_04_v3:1,152,504..1,153,633(-)	rifin	32
PF3D7_0425900	Pf3D7_04_v3:1,169,980..1,171,184(+)	rifin	32
PF3D7_0500400	Pf3D7_05_v3:33,056..34,378(-)	rifin	32
PF3D7_0500500	Pf3D7_05_v3:36,464..37,564(-)	rifin	32
PF3D7_0532900	Pf3D7_05_v3:1,326,245..1,327,429(+)	rifin	32
PF3D7_0600300	Pf3D7_06_v3:15,065..16,410(-)	rifin	32
PF3D7_0600500	Pf3D7_06_v3:26,557..27,830(+)	rifin	32
PF3D7_0600700	Pf3D7_06_v3:31,965..33,244(-)	rifin	32
PF3D7_0617700	Pf3D7_06_v3:741,269..742,406(-)	rifin	32
PF3D7_0631800	Pf3D7_06_v3:1,329,771..1,330,963(+)	rifin	32
PF3D7_0632000	Pf3D7_06_v3:1,336,146..1,337,473(+)	rifin	32
PF3D7_0632100	Pf3D7_06_v3:1,338,218..1,339,417(-)	rifin	32
PF3D7_0632200	Pf3D7_06_v3:1,341,307..1,342,595(-)	rifin	32
PF3D7_0632300	Pf3D7_06_v3:1,347,341..1,348,571(+)	rifin	32
PF3D7_0632400	Pf3D7_06_v3:1,350,724..1,352,087(+)	rifin	32
PF3D7_0632700	Pf3D7_06_v3:1,371,501..1,372,861(+)	rifin	32
PF3D7_0700200	Pf3D7_07_v3:30,097..31,269(+)	rifin	32
PF3D7_0700300	Pf3D7_07_v3:33,585..34,804(-)	rifin	32
PF3D7_0700500	Pf3D7_07_v3:40,288..41,453(-)	rifin	32
PF3D7_0701100	Pf3D7_07_v3:55,562..56,781(-)	rifin	32
PF3D7_0701800	Pf3D7_07_v3:75,918..77,055(-)	rifin	32
PF3D7_0713000	Pf3D7_07_v3:602,141..603,381(+)	rifin	32
PF3D7_0732200	Pf3D7_07_v3:1,390,711..1,392,043(+)	rifin	32
PF3D7_0732300	Pf3D7_07_v3:1,396,437..1,397,639(-)	rifin	32
PF3D7_0732400	Pf3D7_07_v3:1,399,452..1,400,682(-)	rifin	32
PF3D7_0732500	Pf3D7_07_v3:1,402,623..1,403,978(-)	rifin	32
PF3D7_0732700	Pf3D7_07_v3:1,408,781..1,409,975(+)	rifin	32
PF3D7_0732900	Pf3D7_07_v3:1,414,434..1,415,683(+)	rifin	32
PF3D7_0800400	Pf3D7_08_v3:52,760..53,982(-)	rifin	32
PF3D7_0800500	Pf3D7_08_v3:56,352..57,703(-)	rifin	32
PF3D7_0808800	Pf3D7_08_v3:450,615..451,899(+)	rifin	32
PF3D7_0808900	Pf3D7_08_v3:453,803..454,919(+)	rifin	32
PF3D7_0832500	Pf3D7_08_v3:1,402,567..1,403,711(-)	rifin	32
PF3D7_0832800	Pf3D7_08_v3:1,411,058..1,412,141(+)	rifin	32
PF3D7_0833000	Pf3D7_08_v3:1,417,438..1,418,625(+)	rifin	32
PF3D7_0833100	Pf3D7_08_v3:1,420,818..1,422,077(-)	rifin	32
PF3D7_0833200	Pf3D7_08_v3:1,426,884..1,428,135(+)	rifin	32
PF3D7_0833400	Pf3D7_08_v3:1,432,696..1,433,932(+)	rifin	32
PF3D7_0900200	Pf3D7_09_v3:29,797..31,157(-)	rifin	32
PF3D7_0900300	Pf3D7_09_v3:33,553..34,795(-)	rifin	32
PF3D7_0900400	Pf3D7_09_v3:39,554..40,740(+)	rifin	32
PF3D7_0900500	Pf3D7_09_v3:42,909..44,045(-)	rifin	32
PF3D7_0900600	Pf3D7_09_v3:45,902..47,236(-)	rifin	32
PF3D7_0900700	Pf3D7_09_v3:49,612..50,971(-)	rifin	32
PF3D7_0901000	Pf3D7_09_v3:58,162..59,240(-)	rifin	32
PF3D7_0901100	Pf3D7_09_v3:61,342..62,553(-)	rifin	32
PF3D7_0901300	Pf3D7_09_v3:67,334..68,625(+)	rifin	32
PF3D7_0901400	Pf3D7_09_v3:70,521..71,738(+)	rifin	32
PF3D7_0901500	Pf3D7_09_v3:74,409..75,746(+)	rifin	32
PF3D7_0937300	Pf3D7_09_v3:1,474,431..1,475,704(+)	rifin	32
PF3D7_0937400	Pf3D7_09_v3:1,477,526..1,478,736(+)	rifin	32
PF3D7_0937500	Pf3D7_09_v3:1,480,947..1,482,211(-)	rifin	32
PF3D7_0937700	Pf3D7_09_v3:1,492,373..1,493,708(+)	rifin	32
PF3D7_1000200	Pf3D7_10_v3:38,050..39,395(-)	rifin	32
PF3D7_1000300	Pf3D7_10_v3:41,773..42,963(-)	rifin	32
PF3D7_1000400	Pf3D7_10_v3:44,816..46,133(-)	rifin	32
PF3D7_1000500	Pf3D7_10_v3:48,052..49,384(-)	rifin	32
PF3D7_1000600	Pf3D7_10_v3:51,349..52,599(-)	rifin	32
PF3D7_1040000	Pf3D7_10_v3:1,599,900..1,601,077(+)	rifin	32
PF3D7_1040100	Pf3D7_10_v3:1,602,935..1,603,989(+)	rifin	32
PF3D7_1040300	Pf3D7_10_v3:1,609,063..1,610,422(+)	rifin	32
PF3D7_1040400	Pf3D7_10_v3:1,612,530..1,613,735(+)	rifin	32
PF3D7_1040500	Pf3D7_10_v3:1,615,804..1,617,070(+)	rifin	32
PF3D7_1040600	Pf3D7_10_v3:1,619,086..1,620,244(+)	rifin	32
PF3D7_1040700	Pf3D7_10_v3:1,622,368..1,623,684(+)	rifin	32
PF3D7_1040800	Pf3D7_10_v3:1,625,772..1,626,824(+)	rifin	32
PF3D7_1040900	Pf3D7_10_v3:1,628,914..1,630,023(+)	rifin	32
PF3D7_1041000	Pf3D7_10_v3:1,632,398..1,633,665(+)	rifin	32
PF3D7_1041100	Pf3D7_10_v3:1,635,596..1,636,779(+)	rifin	32
PF3D7_1041200	Pf3D7_10_v3:1,639,171..1,640,518(+)	rifin	32
PF3D7_1100300	Pf3D7_11_v3:45,056..46,233(+)	rifin	32
PF3D7_1100400	Pf3D7_11_v3:48,112..49,307(+)	rifin	32
PF3D7_1100500	Pf3D7_11_v3:51,623..52,751(-)	rifin	32
PF3D7_1101100	Pf3D7_11_v3:66,686..67,965(-)	rifin	32
PF3D7_1101200	Pf3D7_11_v3:70,081..71,289(-)	rifin	32
PF3D7_1101300	Pf3D7_11_v3:73,244..74,442(-)	rifin	32
PF3D7_1149800	Pf3D7_11_v3:2,006,706..2,007,829(+)	rifin	32
PF3D7_1150000	Pf3D7_11_v3:2,012,989..2,014,316(+)	rifin	32
PF3D7_1150200	Pf3D7_11_v3:2,018,714..2,019,967(-)	rifin	32
PF3D7_1150300	Pf3D7_11_v3:2,021,854..2,023,034(-)	rifin	32
PF3D7_1200200	Pf3D7_12_v3:26,321..27,687(-)	rifin	32
PF3D7_1200300	Pf3D7_12_v3:30,078..31,261(-)	rifin	32
PF3D7_1200500	Pf3D7_12_v3:43,800..45,106(-)	rifin	32
PF3D7_1253700	Pf3D7_12_v3:2,190,483..2,191,770(-)	rifin	32
PF3D7_1254000	Pf3D7_12_v3:2,201,495..2,202,686(+)	rifin	32
PF3D7_1254200	Pf3D7_12_v3:2,207,830..2,209,115(+)	rifin	32
PF3D7_1254400	Pf3D7_12_v3:2,214,671..2,216,019(+)	rifin	32
PF3D7_1254500	Pf3D7_12_v3:2,218,452..2,219,533(+)	rifin	32
PF3D7_1254700	Pf3D7_12_v3:2,224,997..2,226,201(-)	rifin	32
PF3D7_1254800	Pf3D7_12_v3:2,228,632..2,229,740(-)	rifin	32
PF3D7_1255000	Pf3D7_12_v3:2,234,600..2,235,792(+)	rifin	32
PF3D7_1255100	Pf3D7_12_v3:2,238,210..2,239,417(+)	rifin	32
PF3D7_1300200	Pf3D7_13_v3:30,605..31,881(-)	rifin	32
PF3D7_1300400	Pf3D7_13_v3:47,583..48,769(+)	rifin	32
PF3D7_1300500	Pf3D7_13_v3:50,662..51,857(+)	rifin	32
PF3D7_1300600	Pf3D7_13_v3:54,067..55,259(-)	rifin	32
PF3D7_1300700	Pf3D7_13_v3:57,109..58,422(-)	rifin	32
PF3D7_1372600	Pf3D7_13_v3:2,856,586..2,858,026(+)	rifin	32
PF3D7_1372700	Pf3D7_13_v3:2,860,163..2,861,441(+)	rifin	32
PF3D7_1373000	Pf3D7_13_v3:2,868,923..2,870,165(+)	rifin	32
PF3D7_1373100	Pf3D7_13_v3:2,871,860..2,873,088(-)	rifin	32
PF3D7_1373300	Pf3D7_13_v3:2,877,908..2,879,141(+)	rifin	32
PF3D7_1373400	Pf3D7_13_v3:2,881,591..2,882,956(+)	rifin	32
PF3D7_1400200	Pf3D7_14_v3:7,208..8,538(-)	rifin	32
PF3D7_1400300	Pf3D7_14_v3:10,974..12,117(-)	rifin	32
PF3D7_1400400	Pf3D7_14_v3:14,126..15,363(-)	rifin	32
PF3D7_1400500	Pf3D7_14_v3:17,469..18,808(-)	rifin	32
PF3D7_1400600	Pf3D7_14_v3:20,897..22,232(-)	rifin	32
PF3D7_1400800	Pf3D7_14_v3:27,321..28,428(-)	rifin	32
PF3D7_1479400	Pf3D7_14_v3:3,266,136..3,267,377(+)	rifin	32
PF3D7_1479600	Pf3D7_14_v3:3,272,578..3,273,848(+)	rifin	32
PF3D7_1479700	Pf3D7_14_v3:3,276,230..3,277,501(+)	rifin	32
PF3D7_1479800	Pf3D7_14_v3:3,279,500..3,280,662(+)	rifin	32
PF3D7_1480000	Pf3D7_14_v3:3,285,900..3,287,003(+)	rifin	32
PF3D7_0101800	Pf3D7_01_v3:87,203..88,177(-)	stevor	32
PF3D7_0115400	Pf3D7_01_v3:598,465..599,472(+)	stevor	32
PF3D7_0200400	Pf3D7_02_v3:38,287..39,303(-)	stevor	32
PF3D7_0201300	Pf3D7_02_v3:66,529..67,545(+)	stevor	32
PF3D7_0221400	Pf3D7_02_v3:860,466..861,504(+)	stevor	32
PF3D7_0222800	Pf3D7_02_v3:899,430..900,445(+)	stevor	32
PF3D7_0300400	Pf3D7_03_v3:52,280..53,273(-)	stevor	32
PF3D7_0324600	Pf3D7_03_v3:1,021,998..1,023,008(+)	stevor	32
PF3D7_0400800	Pf3D7_04_v3:66,601..67,573(-)	stevor	32
PF3D7_0402600	Pf3D7_04_v3:159,279..160,314(-)	stevor	32
PF3D7_0425500	Pf3D7_04_v3:1,146,672..1,147,697(-)	stevor	32
PF3D7_0617600	Pf3D7_06_v3:738,259..739,265(-)	stevor	32
PF3D7_0631900	Pf3D7_06_v3:1,333,013..1,334,035(+)	stevor	32
PF3D7_0700400	Pf3D7_07_v3:36,922..37,927(-)	stevor	32
PF3D7_0732000	Pf3D7_07_v3:1,385,635..1,386,626(+)	stevor	32
PF3D7_0832000	Pf3D7_08_v3:1,383,349..1,384,377(-)	stevor	32
PF3D7_0832400	Pf3D7_08_v3:1,399,560..1,400,583(-)	stevor	32
PF3D7_0832600	Pf3D7_08_v3:1,405,835..1,406,999(-)	stevor	32
PF3D7_0832900	Pf3D7_08_v3:1,414,283..1,415,293(+)	stevor	32
PF3D7_0900900	Pf3D7_09_v3:55,074..56,081(-)	stevor	32
PF3D7_0901600	Pf3D7_09_v3:77,861..78,874(+)	stevor	32
PF3D7_1040200	Pf3D7_10_v3:1,605,930..1,606,953(+)	stevor	32
PF3D7_1149900	Pf3D7_11_v3:2,009,875..2,010,902(+)	stevor	32
PF3D7_1254100	Pf3D7_12_v3:2,204,724..2,205,714(+)	stevor	32
PF3D7_1254300	Pf3D7_12_v3:2,211,543..2,212,554(+)	stevor	32
PF3D7_1254600	Pf3D7_12_v3:2,221,835..2,222,848(+)	stevor	32
PF3D7_1300900	Pf3D7_13_v3:62,515..63,547(-)	stevor	32
PF3D7_1372800	Pf3D7_13_v3:2,863,866..2,864,869(+)	stevor	32
PF3D7_1400700	Pf3D7_14_v3:24,337..25,320(-)	stevor	32
PF3D7_1479500	Pf3D7_14_v3:3,269,494..3,270,496(+)	stevor	32
PF3D7_1479900	Pf3D7_14_v3:3,282,729..3,283,752(+)	stevor	32
PF3D7_0300900	Pf3D7_03_v3:67,928..68,682(+)	stevor-like	32
PF3D7_1035700	Pf3D7_10_v3:1,413,200..1,415,293(+)	duffy binding-like merozoite surface protein	63
PF3D7_1036300	Pf3D7_10_v3:1,432,498..1,434,786(+)	duffy binding-like merozoite surface protein 2	63
PF3D7_1301600	Pf3D7_13_v3:89,319..93,352(-)	erythrocyte binding antigen-140	63
PF3D7_0731500	Pf3D7_07_v3:1,358,055..1,362,929(+)	erythrocyte binding antigen-175	63
PF3D7_0102500	Pf3D7_01_v3:110,750..115,799(-)	erythrocyte binding antigen-181	63
PF3D7_0200300	Pf3D7_02_v3:35,927..37,249(-)	erythrocyte membrane protein 1 (PfEMP1), exon 2	63
PF3D7_0223300	Pf3D7_02_v3:909,350..911,054(+)	erythrocyte membrane protein 1 (PfEMP1), exon 2	63
PF3D7_0600600	Pf3D7_06_v3:29,618..31,484(-)	erythrocyte membrane protein 1 (PfEMP1), exon 2	63
PF3D7_0732800	Pf3D7_07_v3:1,410,435..1,412,231(+)	erythrocyte membrane protein 1 (PfEMP1), exon 2	63
PF3D7_0100100	Pf3D7_01_v3:29,510..37,126(+)	erythrocyte membrane protein 1, PfEMP1	63
PF3D7_0100300	Pf3D7_01_v3:42,367..46,507(-)	erythrocyte membrane protein 1, PfEMP1	63
PF3D7_0115700	Pf3D7_01_v3:607,390..614,893(-)	erythrocyte membrane protein 1, PfEMP1	63
PF3D7_0200100	Pf3D7_02_v3:25,232..31,168(+)	erythrocyte membrane protein 1, PfEMP1	63
PF3D7_0223500	Pf3D7_02_v3:916,352..923,648(-)	erythrocyte membrane protein 1, PfEMP1	63
PF3D7_0300100	Pf3D7_03_v3:36,965..44,482(+)	erythrocyte membrane protein 1, PfEMP1	63
PF3D7_0324900	Pf3D7_03_v3:1,030,822..1,038,254(-)	erythrocyte membrane protein 1, PfEMP1	63
PF3D7_0400100	Pf3D7_04_v3:28,706..37,677(+)	erythrocyte membrane protein 1, PfEMP1	63
PF3D7_0400400	Pf3D7_04_v3:45,555..56,860(-)	erythrocyte membrane protein 1, PfEMP1	63
PF3D7_0412400	Pf3D7_04_v3:545,987..553,810(-)	erythrocyte membrane protein 1, PfEMP1	63
PF3D7_0412700	Pf3D7_04_v3:561,667..569,342(-)	erythrocyte membrane protein 1, PfEMP1	63
PF3D7_0412900	Pf3D7_04_v3:576,810..584,668(-)	erythrocyte membrane protein 1, PfEMP1	63
PF3D7_0413100	Pf3D7_04_v3:591,949..599,849(-)	erythrocyte membrane protein 1, PfEMP1	63
PF3D7_0420700	Pf3D7_04_v3:935,031..941,875(-)	erythrocyte membrane protein 1, PfEMP1	63
PF3D7_0420900	Pf3D7_04_v3:946,169..953,773(-)	erythrocyte membrane protein 1, PfEMP1	63
PF3D7_0421100	Pf3D7_04_v3:958,067..965,611(-)	erythrocyte membrane protein 1, PfEMP1	63
PF3D7_0421300	Pf3D7_04_v3:969,031..976,591(-)	erythrocyte membrane protein 1, PfEMP1	63
PF3D7_0425800	Pf3D7_04_v3:1,156,423..1,167,821(+)	erythrocyte membrane protein 1, PfEMP1	63
PF3D7_0426000	Pf3D7_04_v3:1,173,053..1,180,226(-)	erythrocyte membrane protein 1, PfEMP1	63
PF3D7_0500100	Pf3D7_05_v3:20,929..28,456(+)	erythrocyte membrane protein 1, PfEMP1	63
PF3D7_0600200	Pf3D7_06_v3:3,503..12,835(+)	erythrocyte membrane protein 1, PfEMP1	63
PF3D7_0600400	Pf3D7_06_v3:18,586..22,721(-)	erythrocyte membrane protein 1, PfEMP1	63
PF3D7_0617400	Pf3D7_06_v3:723,117..731,490(-)	erythrocyte membrane protein 1, PfEMP1	63
PF3D7_0632500	Pf3D7_06_v3:1,353,946..1,366,430(-)	erythrocyte membrane protein 1, PfEMP1	63
PF3D7_0632800	Pf3D7_06_v3:1,374,797..1,382,627(-)	erythrocyte membrane protein 1, PfEMP1	63
PF3D7_0700100	Pf3D7_07_v3:20,307..28,083(+)	erythrocyte membrane protein 1, PfEMP1	63
PF3D7_0711700	Pf3D7_07_v3:511,950..519,425(-)	erythrocyte membrane protein 1, PfEMP1	63
PF3D7_0712000	Pf3D7_07_v3:527,338..535,131(-)	erythrocyte membrane protein 1, PfEMP1	63
PF3D7_0712300	Pf3D7_07_v3:542,906..550,520(-)	erythrocyte membrane protein 1, PfEMP1	63
PF3D7_0712400	Pf3D7_07_v3:552,158..559,078(-)	erythrocyte membrane protein 1, PfEMP1	63
PF3D7_0712600	Pf3D7_07_v3:566,726..574,308(-)	erythrocyte membrane protein 1, PfEMP1	63
PF3D7_0712800	Pf3D7_07_v3:581,386..588,923(-)	erythrocyte membrane protein 1, PfEMP1	63
PF3D7_0712900	Pf3D7_07_v3:590,326..597,733(-)	erythrocyte membrane protein 1, PfEMP1	63
PF3D7_0733000	Pf3D7_07_v3:1,417,588..1,426,234(-)	erythrocyte membrane protein 1, PfEMP1	63
PF3D7_0800100	Pf3D7_08_v3:21,361..28,653(+)	erythrocyte membrane protein 1, PfEMP1	63
PF3D7_0800200	Pf3D7_08_v3:29,700..39,033(-)	erythrocyte membrane protein 1, PfEMP1	63
PF3D7_0800300	Pf3D7_08_v3:40,948..50,939(+)	erythrocyte membrane protein 1, PfEMP1	63
PF3D7_0808600	Pf3D7_08_v3:431,165..439,051(+)	erythrocyte membrane protein 1, PfEMP1	63
PF3D7_0808700	Pf3D7_08_v3:440,408..448,062(+)	erythrocyte membrane protein 1, PfEMP1	63
PF3D7_0809100	Pf3D7_08_v3:459,312..466,567(+)	erythrocyte membrane protein 1, PfEMP1	63
PF3D7_0833500	Pf3D7_08_v3:1,435,794..1,443,449(-)	erythrocyte membrane protein 1, PfEMP1	63
PF3D7_0900100	Pf3D7_09_v3:20,080..27,885(+)	erythrocyte membrane protein 1, PfEMP1	63
PF3D7_0937600	Pf3D7_09_v3:1,486,070..1,490,187(+)	erythrocyte membrane protein 1, PfEMP1	63
PF3D7_0937800	Pf3D7_09_v3:1,495,579..1,503,336(-)	erythrocyte membrane protein 1, PfEMP1	63
PF3D7_1000100	Pf3D7_10_v3:28,490..36,164(+)	erythrocyte membrane protein 1, PfEMP1	63
PF3D7_1041300	Pf3D7_10_v3:1,642,401..1,649,948(-)	erythrocyte membrane protein 1, PfEMP1	63
PF3D7_1100100	Pf3D7_11_v3:24,160..31,598(+)	erythrocyte membrane protein 1, PfEMP1	63
PF3D7_1100200	Pf3D7_11_v3:32,666..42,386(-)	erythrocyte membrane protein 1, PfEMP1	63
PF3D7_1150400	Pf3D7_11_v3:2,025,817..2,035,886(+)	erythrocyte membrane protein 1, PfEMP1	63
PF3D7_1200100	Pf3D7_12_v3:16,973..24,497(+)	erythrocyte membrane protein 1, PfEMP1	63
PF3D7_1200400	Pf3D7_12_v3:32,703..41,940(+)	erythrocyte membrane protein 1, PfEMP1	63
PF3D7_1200600	Pf3D7_12_v3:46,788..56,805(-)	erythrocyte membrane protein 1, PfEMP1	63
PF3D7_1219300	Pf3D7_12_v3:766,654..774,197(-)	erythrocyte membrane protein 1, PfEMP1	63
PF3D7_1240300	Pf3D7_12_v3:1,694,150..1,703,087(+)	erythrocyte membrane protein 1, PfEMP1	63
PF3D7_1240400	Pf3D7_12_v3:1,704,512..1,712,490(+)	erythrocyte membrane protein 1, PfEMP1	63
PF3D7_1240600	Pf3D7_12_v3:1,719,574..1,727,456(+)	erythrocyte membrane protein 1, PfEMP1	63
PF3D7_1240900	Pf3D7_12_v3:1,735,543..1,743,408(+)	erythrocyte membrane protein 1, PfEMP1	63
PF3D7_1255200	Pf3D7_12_v3:2,241,271..2,248,962(-)	erythrocyte membrane protein 1, PfEMP1	63
PF3D7_1300100	Pf3D7_13_v3:21,364..28,787(+)	erythrocyte membrane protein 1, PfEMP1	63
PF3D7_1300300	Pf3D7_13_v3:33,959..44,742(-)	erythrocyte membrane protein 1, PfEMP1	63
PF3D7_1373500	Pf3D7_13_v3:2,884,786..2,892,340(-)	erythrocyte membrane protein 1, PfEMP1	63
PF3D7_1300800	Pf3D7_13_v3:60,097..61,172(-)	erythrocyte membrane protein 1-like	63
PF3D7_1147800	Pf3D7_11_v3:1,899,181..1,905,942(+)	membrane associated erythrocyte binding-like protein	63
PF3D7_0220500	Pf3D7_02_v3:823,825..824,864(-)	Plasmodium exported protein (hyp2), unknown function	63
PF3D7_1149400	Pf3D7_11_v3:1,985,870..1,986,639(-)	Plasmodium exported protein, unknown function	63
PF3D7_1001100	Pf3D7_10_v3:67,807..68,961(-)	acyl-CoA binding protein, isoform 1, ACBP1	116
PF3D7_0831500	Pf3D7_08_v3:1,353,456..1,354,669(+)	Plasmodium exported protein (PHIST), unknown function	116
PF3D7_1372300	Pf3D7_13_v3:2,845,767..2,846,538(+)	Plasmodium exported protein (PHIST), unknown function	116
PF3D7_1477300	Pf3D7_14_v3:3,179,624..3,180,610(+)	Plasmodium exported protein (PHIST), unknown function	116
PF3D7_1477400	Pf3D7_14_v3:3,183,248..3,184,352(+)	Plasmodium exported protein (PHIST), unknown function	116
PF3D7_0115100	Pf3D7_01_v3:587,391..588,394(+)	Plasmodium exported protein (PHISTa), unknown function	116
PF3D7_0402000	Pf3D7_04_v3:114,601..116,058(-)	Plasmodium exported protein (PHISTa), unknown function	116
PF3D7_0424900	Pf3D7_04_v3:1,127,779..1,128,802(+)	Plasmodium exported protein (PHISTa), unknown function	116
PF3D7_0425400	Pf3D7_04_v3:1,143,992..1,144,824(+)	Plasmodium exported protein (PHISTa), unknown function	116
PF3D7_0800600	Pf3D7_08_v3:61,138..62,135(-)	Plasmodium exported protein (PHISTa), unknown function	116
PF3D7_1001300	Pf3D7_10_v3:72,934..73,917(-)	Plasmodium exported protein (PHISTa), unknown function	116
PF3D7_1149700	Pf3D7_11_v3:2,004,754..2,005,011(+)	Plasmodium exported protein (PHISTa), unknown function	116
PF3D7_1253100	Pf3D7_12_v3:2,171,342..2,172,349(+)	Plasmodium exported protein (PHISTa), unknown function	116
PF3D7_1253800	Pf3D7_12_v3:2,196,157..2,197,122(+)	Plasmodium exported protein (PHISTa), unknown function	116
PF3D7_1301500	Pf3D7_13_v3:85,563..86,624(-)	Plasmodium exported protein (PHISTa), unknown function	116
PF3D7_1372000	Pf3D7_13_v3:2,832,952..2,834,322(+)	Plasmodium exported protein (PHISTa), unknown function	116
PF3D7_1477700	Pf3D7_14_v3:3,202,931..3,204,017(+)	Plasmodium exported protein (PHISTa), unknown function	116
PF3D7_1478000	Pf3D7_14_v3:3,213,581..3,214,617(+)	Plasmodium exported protein (PHISTa), unknown function	116
PF3D7_1479200	Pf3D7_14_v3:3,260,745..3,261,727(+)	Plasmodium exported protein (PHISTa), unknown function	116
PF3D7_0832200	Pf3D7_08_v3:1,392,168..1,393,491(+)	Plasmodium exported protein (PHISTa-like), unknown function	116
PF3D7_0832300	Pf3D7_08_v3:1,397,014..1,397,885(+)	Plasmodium exported protein (PHISTa-like), unknown function	116
PF3D7_0831300	Pf3D7_08_v3:1,339,659..1,342,306(+)	Plasmodium exported protein, unknown function	116
PF3D7_0100700	Pf3D7_01_v3:56,690..56,893(-)	Plasmodium exported protein, unknown function, fragment	116
PF3D7_0201100	Pf3D7_02_v3:60,107..60,319(-)	Plasmodium exported protein, unknown function, fragment	116
PF3D7_0300600	Pf3D7_03_v3:58,307..58,519(-)	Plasmodium exported protein, unknown function, fragment	116
PF3D7_0401100	Pf3D7_04_v3:76,033..76,245(-)	Plasmodium exported protein, unknown function, fragment	116
PF3D7_0732600	Pf3D7_07_v3:1,406,853..1,407,065(+)	Plasmodium exported protein, unknown function, fragment	116
PF3D7_0901200	Pf3D7_09_v3:64,216..64,428(-)	Plasmodium exported protein, unknown function, fragment	116
PF3D7_1254900	Pf3D7_12_v3:2,232,691..2,232,903(+)	Plasmodium exported protein, unknown function, fragment	116
PF3D7_1373200	Pf3D7_13_v3:2,875,991..2,876,203(+)	Plasmodium exported protein, unknown function, fragment	116
PF3D7_0102600	Pf3D7_01_v3:119,041..121,249(-)	serine/threonine protein kinase, FIKK family	161
PF3D7_0301200	Pf3D7_03_v3:78,195..80,393(-)	serine/threonine protein kinase, FIKK family	161
PF3D7_0424500	Pf3D7_04_v3:1,110,060..1,112,293(+)	serine/threonine protein kinase, FIKK family	161
PF3D7_0424700	Pf3D7_04_v3:1,118,430..1,122,414(+)	serine/threonine protein kinase, FIKK family	161
PF3D7_0500900	Pf3D7_05_v3:50,422..52,510(-)	serine/threonine protein kinase, FIKK family	161
PF3D7_0726200	Pf3D7_07_v3:1,100,134..1,102,967(+)	serine/threonine protein kinase, FIKK family	161
PF3D7_0805700	Pf3D7_08_v3:314,172..318,726(-)	serine/threonine protein kinase, FIKK family	161
PF3D7_0902000	Pf3D7_09_v3:89,361..91,295(-)	serine/threonine protein kinase, FIKK family	161
PF3D7_0902100	Pf3D7_09_v3:93,830..95,613(-)	serine/threonine protein kinase, FIKK family	161
PF3D7_0902200	Pf3D7_09_v3:98,175..100,339(-)	serine/threonine protein kinase, FIKK family	161
PF3D7_0902300	Pf3D7_09_v3:102,492..104,593(-)	serine/threonine protein kinase, FIKK family	161
PF3D7_0902400	Pf3D7_09_v3:106,514..108,406(-)	serine/threonine protein kinase, FIKK family	161
PF3D7_0902500	Pf3D7_09_v3:109,334..111,329(-)	serine/threonine protein kinase, FIKK family	161
PF3D7_0902600	Pf3D7_09_v3:113,409..115,549(-)	serine/threonine protein kinase, FIKK family	161
PF3D7_1016400	Pf3D7_10_v3:656,709..659,027(-)	serine/threonine protein kinase, FIKK family	161
PF3D7_1039000	Pf3D7_10_v3:1,568,709..1,571,815(+)	serine/threonine protein kinase, FIKK family	161
PF3D7_1149300	Pf3D7_11_v3:1,982,354..1,984,247(+)	serine/threonine protein kinase, FIKK family	161
PF3D7_1200800	Pf3D7_12_v3:68,808..70,842(-)	serine/threonine protein kinase, FIKK family	161
PF3D7_1371700	Pf3D7_13_v3:2,821,078..2,823,292(+)	serine/threonine protein kinase, FIKK family	161
PF3D7_0936600	Pf3D7_09_v3:1,446,929..1,447,947(+)	gametocyte exported protein 5	179
PF3D7_1201200	Pf3D7_12_v3:89,934..90,749(+)	Plasmodium exported protein (PHISTa-like), unknown function	179
PF3D7_0424000	Pf3D7_04_v3:1,080,959..1,082,189(+)	Plasmodium exported protein (PHISTc), unknown function	179
PF3D7_1001800	Pf3D7_10_v3:96,113..97,031(-)	Plasmodium exported protein (PHISTc), unknown function	179
PF3D7_0101200	Pf3D7_01_v3:71,624..72,426(+)	exported protein family 3	223
PF3D7_0222200	Pf3D7_02_v3:881,469..882,267(-)	exported protein family 3	223
PF3D7_0324200	Pf3D7_03_v3:1,010,342..1,011,140(-)	exported protein family 3	223
PF3D7_0601100	Pf3D7_06_v3:44,450..45,216(+)	exported protein family 3	223
PF3D7_0631500	Pf3D7_06_v3:1,321,320..1,322,094(-)	exported protein family 3	223
PF3D7_0701500	Pf3D7_07_v3:68,066..68,840(+)	exported protein family 3	223
PF3D7_1039800	Pf3D7_10_v3:1,594,503..1,595,277(-)	exported protein family 3	223
PF3D7_1101600	Pf3D7_11_v3:82,633..83,415(+)	exported protein family 3	223
PF3D7_1253500	Pf3D7_12_v3:2,183,464..2,184,168(-)	Plasmodium exported protein, unknown function	240
PF3D7_1371800	Pf3D7_13_v3:2,824,302..2,825,852(-)	Plasmodium exported protein, unknown function	240
PF3D7_1479100	Pf3D7_14_v3:3,257,135..3,257,841(-)	Plasmodium exported protein, unknown function	240
PF3D7_1223300	Pf3D7_12_v3:934,971..938,639(-)	DNA gyrase subunit A	588
PF3D7_1035600	Pf3D7_10_v3:1,409,281..1,410,555(+)	merozoite surface protein	602
PF3D7_1036000	Pf3D7_10_v3:1,427,127..1,428,344(+)	merozoite surface protein	602
PF3D7_1035400	Pf3D7_10_v3:1,404,195..1,405,259(+)	merozoite surface protein 3	602
PF3D7_1035500	Pf3D7_10_v3:1,407,276..1,408,391(+)	merozoite surface protein 6	602
PF3D7_1233200	Pf3D7_12_v3:1,360,631..1,370,637(-)	conserved Plasmodium protein, unknown function	638
PF3D7_0101300	Pf3D7_01_v3:74,563..75,366(+)	Pfmc-2TM Maurer's cleft two transmembrane protein	813
PF3D7_0114100	Pf3D7_01_v3:547,597..548,380(-)	Pfmc-2TM Maurer's cleft two transmembrane protein	813
PF3D7_0222100	Pf3D7_02_v3:878,468..879,251(-)	Pfmc-2TM Maurer's cleft two transmembrane protein	813
PF3D7_0324100	Pf3D7_03_v3:1,007,413..1,008,202(-)	Pfmc-2TM Maurer's cleft two transmembrane protein	813
PF3D7_0601200	Pf3D7_06_v3:47,463..48,261(+)	Pfmc-2TM Maurer's cleft two transmembrane protein	813
PF3D7_0631400	Pf3D7_06_v3:1,318,327..1,319,116(-)	Pfmc-2TM Maurer's cleft two transmembrane protein	813
PF3D7_0700800	Pf3D7_07_v3:48,300..49,106(+)	Pfmc-2TM Maurer's cleft two transmembrane protein	813
PF3D7_0701600	Pf3D7_07_v3:71,049..71,860(+)	Pfmc-2TM Maurer's cleft two transmembrane protein	813
PF3D7_0713100	Pf3D7_07_v3:605,653..606,440(+)	Pfmc-2TM Maurer's cleft two transmembrane protein	813
PF3D7_1039700	Pf3D7_10_v3:1,591,578..1,592,367(-)	Pfmc-2TM Maurer's cleft two transmembrane protein	813
PF3D7_1100800	Pf3D7_11_v3:59,550..60,328(+)	Pfmc-2TM Maurer's cleft two transmembrane protein	813
PF3D7_1101700	Pf3D7_11_v3:85,629..86,418(+)	Pfmc-2TM Maurer's cleft two transmembrane protein	813
PF3D7_0934000	Pf3D7_09_v3:1,340,065..1,341,993(-)	histidine--tRNA ligase, putative	937
PF3D7_0101100	Pf3D7_01_v3:69,304..70,417(-)	exported protein family 4	960
PF3D7_0324300	Pf3D7_03_v3:1,012,355..1,013,464(+)	exported protein family 4	960
PF3D7_0601000	Pf3D7_06_v3:42,097..43,218(-)	exported protein family 4	960
PF3D7_0631600	Pf3D7_06_v3:1,323,294..1,324,435(+)	exported protein family 4	960
PF3D7_1039900	Pf3D7_10_v3:1,596,487..1,597,605(+)	exported protein family 4	960
PF3D7_1101500	Pf3D7_11_v3:80,306..81,424(-)	exported protein family 4	960
PF3D7_0901700	Pf3D7_09_v3:82,002..82,998(-)	Plasmodium exported protein (hyp5), unknown function	960
PF3D7_0221200	Pf3D7_02_v3:854,966..855,738(+)	Plasmodium exported protein (hyp15), unknown function	961
PF3D7_0425200	Pf3D7_04_v3:1,136,586..1,137,385(+)	Plasmodium exported protein (hyp15), unknown function	961
PF3D7_1477200	Pf3D7_14_v3:3,175,541..3,176,458(+)	Plasmodium exported protein (hyp15), unknown function	961
PF3D7_0221000	Pf3D7_02_v3:848,092..849,119(+)	Plasmodium exported protein, unknown function	961
PF3D7_1253200	Pf3D7_12_v3:2,173,799..2,174,322(-)	hypothetical protein	3597
PF3D7_0425100	Pf3D7_04_v3:1,134,415..1,135,175(-)	Plasmodium exported protein (hyp6), unknown function	3597
PF3D7_1477100	Pf3D7_14_v3:3,172,972..3,173,644(-)	Plasmodium exported protein (hyp6), unknown function	3597
PF3D7_0201500	Pf3D7_02_v3:73,441..74,396(-)	Plasmodium exported protein (hyp9), unknown function	3655
PF3D7_0220600	Pf3D7_02_v3:831,189..832,005(+)	Plasmodium exported protein (hyp9), unknown function	3655
PF3D7_0220700	Pf3D7_02_v3:833,805..834,688(+)	Plasmodium exported protein (hyp9), unknown function	3655
PF3D7_0731700	Pf3D7_07_v3:1,372,063..1,372,760(+)	Plasmodium exported protein (hyp9), unknown function	3655
PF3D7_0830700	Pf3D7_08_v3:1,307,053..1,307,924(+)	Plasmodium exported protein (hyp9), unknown function	3655
PF3D7_0702000	Pf3D7_07_v3:84,797..85,674(+)	Plasmodium exported protein (hyp12), unknown function	3937
PF3D7_1001000	Pf3D7_10_v3:63,152..64,032(+)	Plasmodium exported protein (hyp12), unknown function	3937
PF3D7_1301400	Pf3D7_13_v3:82,718..84,018(+)	Plasmodium exported protein (hyp12), unknown function	3937
PF3D7_0831400	Pf3D7_08_v3:1,344,405..1,345,487(-)	Plasmodium exported protein, unknown function	3937
PF3D7_1140000	Pf3D7_11_v3:1,595,767..1,597,718(+)	carbonic anhydrase	3941
PF3D7_0114800	Pf3D7_01_v3:569,485..570,272(-)	Plasmodium exported protein (hyp7), unknown function	3965
PF3D7_0800800	Pf3D7_08_v3:79,823..80,642(+)	Plasmodium exported protein (hyp7), unknown function	3965
PF3D7_1129700	Pf3D7_11_v3:1,149,976..1,150,518(-)	conserved Plasmodium protein, unknown function	3969
PF3D7_1449200	Pf3D7_14_v3:2,014,670..2,015,055(+)	conserved Plasmodium protein, unknown function	3981
PF3D7_1354000	Pf3D7_13_v3:2,155,755..2,157,542(-)	conserved Plasmodium protein, unknown function	3984
PF3D7_1016300	Pf3D7_10_v3:650,898..653,567(-)	glycophorin binding protein	4003
PF3D7_1301200	Pf3D7_13_v3:73,099..74,413(-)	glycophorin binding protein	4003
PF3D7_1401000	Pf3D7_14_v3:34,693..35,773(-)	glycophorin binding protein	4003
PF3D7_0831800	Pf3D7_08_v3:1,374,236..1,375,299(-)	histidine-rich protein II	4090
PF3D7_1372200	Pf3D7_13_v3:2,840,727..2,841,703(-)	histidine-rich protein III	4090
PF3D7_0113900	Pf3D7_01_v3:537,109..538,025(-)	Plasmodium exported protein (hyp8), unknown function	4110
PF3D7_1301700	Pf3D7_13_v3:99,548..100,521(+)	Plasmodium exported protein (hyp8), unknown function	4110
PF3D7_1478600	Pf3D7_14_v3:3,232,639..3,236,535(+)	EMP1-trafficking protein	4111
PF3D7_0114500	Pf3D7_01_v3:558,201..558,708(-)	Plasmodium exported protein (hyp10), unknown function	4129
PF3D7_0201400	Pf3D7_02_v3:69,088..69,771(+)	Plasmodium exported protein (hyp10), unknown function	4129
PF3D7_0301100	Pf3D7_03_v3:76,494..77,474(+)	Plasmodium exported protein (hyp13), unknown function	4131
PF3D7_1478100	Pf3D7_14_v3:3,216,399..3,217,296(-)	Plasmodium exported protein (hyp13), unknown function	4131
PF3D7_0730800	Pf3D7_07_v3:1,321,306..1,322,367(+)	Plasmodium exported protein, unknown function, unspecified product	4132
PF3D7_1149100	Pf3D7_11_v3:1,972,400..1,973,874(+)	Plasmodium exported protein, unknown function	4133
PF3D7_0113800	Pf3D7_01_v3:527,107..536,351(+)	DBL containing protein, unknown function	4179
PF3D7_1442700	Pf3D7_14_v3:1,742,113..1,749,790(+)	conserved Plasmodium protein, unknown function	4185
PF3D7_1428400	Pf3D7_14_v3:1,108,090..1,115,470(-)	WD and tetratricopeptide repeats protein 1, putative	4186
PF3D7_0221800	Pf3D7_02_v3:873,131..873,319(+)	hypothetical protein	4187
PF3D7_1016900	Pf3D7_10_v3:682,182..682,508(-)	early transcribed membrane protein 10.3	4188
PF3D7_1461800	Pf3D7_14_v3:2,504,149..2,512,505(+)	conserved Plasmodium protein, unknown function	4191
PF3D7_1460500	Pf3D7_14_v3:2,466,091..2,470,989(+)	conserved Plasmodium protein, unknown function	4192
PF3D7_1407600	Pf3D7_14_v3:271,014..277,115(-)	conserved Plasmodium protein, unknown function	4195
PF3D7_1423500	Pf3D7_14_v3:947,387..952,348(-)	conserved Plasmodium protein, unknown function	4199
PF3D7_1201400	Pf3D7_12_v3:93,581..97,146(-)	Plasmodium exported protein, unknown function	4202
PF3D7_1207200	Pf3D7_12_v3:329,635..337,806(-)	conserved Plasmodium protein, unknown function	4203
PF3D7_1362700	Pf3D7_13_v3:2,510,355..2,516,474(+)	conserved Plasmodium protein, unknown function	4205
PF3D7_1476600	Pf3D7_14_v3:3,151,970..3,154,923(+)	Plasmodium exported protein, unknown function	4206
PF3D7_1334500	Pf3D7_13_v3:1,405,731..1,407,512(-)	MSP7-like protein	4207
PF3D7_0501200	Pf3D7_05_v3:64,065..65,489(+)	parasite-infected erythrocyte surface protein	4208
PF3D7_0935600	Pf3D7_09_v3:1,405,192..1,407,022(+)	gametocytogenesis-implicated protein	4209
PF3D7_0901800	Pf3D7_09_v3:84,624..85,610(+)	Plasmodium exported protein, unknown function	4217
PF3D7_1474000	Pf3D7_14_v3:3,011,585..3,017,899(-)	probable protein, unknown function	4218
PF3D7_1026600	Pf3D7_10_v3:1,113,495..1,118,573(-)	conserved Plasmodium protein, unknown function	4219
PF3D7_1252500	Pf3D7_12_v3:2,145,266..2,146,616(-)	Plasmodium exported protein, unknown function	4226
PF3D7_1302300	Pf3D7_13_v3:126,611..127,141(-)	Plasmodium exported protein, unknown function	4227
PF3D7_0702500	Pf3D7_07_v3:104,957..105,989(-)	Plasmodium exported protein, unknown function	4228
PF3D7_1413600	Pf3D7_14_v3:538,869..540,572(+)	conserved Plasmodium protein, unknown function	4229
PF3D7_1370300	Pf3D7_13_v3:2,787,972..2,788,913(+)	membrane associated histidine-rich protein	4230
PF3D7_0113000	Pf3D7_01_v3:487,892..490,127(-)	glutamic acid-rich protein	4231
PF3D7_0423900	Pf3D7_04_v3:1,077,926..1,078,488(-)	probable protein, unknown function	4255
PF3D7_1141100	Pf3D7_11_v3:1,649,321..1,657,012(+)	conserved Plasmodium protein, unknown function	4256
PF3D7_0501000	Pf3D7_05_v3:55,841..56,872(+)	Plasmodium exported protein, unknown function	4257
PF3D7_1478800	Pf3D7_14_v3:3,242,909..3,243,629(-)	Plasmodium exported protein, unknown function	4258
PF3D7_1471800	Pf3D7_14_v3:2,932,023..2,932,787(+)	conserved Plasmodium protein, unknown function	4259
PF3D7_1036400	Pf3D7_10_v3:1,436,316..1,439,804(+)	liver stage antigen 1	4260
PF3D7_0702300	Pf3D7_07_v3:96,761..98,730(+)	sporozoite threonine and asparagine-rich protein	4261
PF3D7_0936500	Pf3D7_09_v3:1,443,854..1,444,847(-)	virulence-associated protein 1	4262
PF3D7_1035800	Pf3D7_10_v3:1,420,533..1,422,671(+)	probable protein, unknown function	4263
PF3D7_0112900	Pf3D7_01_v3:486,500..487,186(+)	Plasmodium exported protein, unknown function	4282
PF3D7_0606800	Pf3D7_06_v3:288,377..289,276(-)	probable protein, unknown function	4283
PF3D7_0532600	Pf3D7_05_v3:1,318,531..1,319,229(-)	Plasmodium exported protein, unknown function	4284
PF3D7_0812900	Pf3D7_08_v3:636,628..641,458(-)	probable protein, unknown function	4285
PF3D7_0931300	Pf3D7_09_v3:1,261,027..1,261,944(+)	asparagine-rich antigen, putative	4286
PF3D7_1036500	Pf3D7_10_v3:1,441,901..1,443,568(+)	probable protein, unknown function	4287
PF3D7_1038700	Pf3D7_10_v3:1,554,529..1,555,702(-)	Plasmodium exported protein, unknown function	4289
PF3D7_1431800	Pf3D7_14_v3:1,249,328..1,252,167(+)	apyrase, putative	4290
PF3D7_1339000	Pf3D7_13_v3:1,572,631..1,573,723(-)	probable protein, unknown function	4291
PF3D7_1038500	Pf3D7_10_v3:1,548,455..1,549,731(-)	Plasmodium exported protein, unknown function	4292
PF3D7_0220300	Pf3D7_02_v3:813,827..814,654(-)	Plasmodium exported protein, unknown function	4293
PF3D7_0609600	Pf3D7_06_v3:408,041..412,002(+)	conserved Plasmodium protein, unknown function	4294
PF3D7_0318700	Pf3D7_03_v3:788,453..788,812(+)	trophozoite stage antigen	4295
PF3D7_0801400	Pf3D7_08_v3:104,525..104,888(-)	probable protein, unknown function	4296
PF3D7_1017700	Pf3D7_10_v3:709,507..710,826(+)	conserved Plasmodium protein, unknown function	4297
PF3D7_0107300	Pf3D7_01_v3:299,562..300,868(-)	probable protein, unknown function	4298
PF3D7_1371900	Pf3D7_13_v3:2,829,856..2,830,669(+)	Plasmodium exported protein, unknown function	4299
PF3D7_0301400	Pf3D7_03_v3:85,305..86,131(-)	Plasmodium exported protein, unknown function	4300
PF3D7_1018400	Pf3D7_10_v3:734,722..735,738(+)	conserved Plasmodium protein, unknown function	4301
PF3D7_1475800	Pf3D7_14_v3:3,120,854..3,121,849(+)	conserved Plasmodium protein, unknown function	4303
PF3D7_1146300	Pf3D7_11_v3:1,828,240..1,829,054(-)	conserved Plasmodium protein, unknown function	4304
PF3D7_0901900	Pf3D7_09_v3:86,384..88,075(-)	probable protein, unknown function	4305
PF3D7_1476000	Pf3D7_14_v3:3,127,677..3,128,119(-)	conserved Plasmodium protein, unknown function	4306
PF3D7_0830900	Pf3D7_08_v3:1,317,600..1,318,341(-)	Plasmodium exported protein, unknown function	4307
PF3D7_0402900	Pf3D7_04_v3:172,506..172,914(-)	probable protein, unknown function	4308
PF3D7_0937100	Pf3D7_09_v3:1,468,546..1,469,417(-)	Plasmodium exported protein, unknown function	4310
PF3D7_0113200	Pf3D7_01_v3:500,959..502,868(-)	Plasmodium exported protein, unknown function	4311
PF3D7_0113400	Pf3D7_01_v3:508,252..509,748(-)	Plasmodium exported protein, unknown function	4312
PF3D7_1319800	Pf3D7_13_v3:820,741..821,178(+)	probable protein, unknown function	4313
PF3D7_1409500	Pf3D7_14_v3:370,146..373,006(+)	conserved Plasmodium protein, unknown function	4314
PF3D7_0532500	Pf3D7_05_v3:1,316,342..1,316,846(+)	Plasmodium exported protein, unknown function	4315
PF3D7_1252900	Pf3D7_12_v3:2,162,707..2,163,145(-)	Plasmodium exported protein, unknown function	4316
PF3D7_0726100	Pf3D7_07_v3:1,093,566..1,096,122(-)	Plasmodium exported protein, unknown function	4317
PF3D7_1038600	Pf3D7_10_v3:1,551,497..1,553,172(-)	Plasmodium exported protein, unknown function	4318
PF3D7_0829500	Pf3D7_08_v3:1,260,048..1,266,698(-)	conserved Plasmodium protein, unknown function	4319
PF3D7_0312900	Pf3D7_03_v3:536,043..537,274(+)	hypothetical protein	4320
PF3D7_1344400	Pf3D7_13_v3:1,785,333..1,786,805(-)	conserved Plasmodium protein, unknown function	4321
PF3D7_0304700	Pf3D7_03_v3:224,160..225,793(-)	conserved Plasmodium protein, unknown function	4322
PF3D7_1035100	Pf3D7_10_v3:1,391,445..1,393,130(+)	probable protein, unknown function	4323
PF3D7_0701900	Pf3D7_07_v3:79,890..82,943(-)	Plasmodium exported protein, unknown function	4324
PF3D7_0113300	Pf3D7_01_v3:504,938..506,874(-)	Plasmodium exported protein (hyp1), unknown function	4325
PF3D7_0102300	Pf3D7_01_v3:104,704..105,209(+)	Plasmodium exported protein, unknown function	4326
PF3D7_1103000	Pf3D7_11_v3:138,646..139,034(+)	conserved Plasmodium protein, unknown function	4327
PF3D7_1148900	Pf3D7_11_v3:1,945,778..1,946,047(+)	Plasmodium exported protein, unknown function	4328
PF3D7_1476500	Pf3D7_14_v3:3,147,490..3,148,584(+)	probable protein, unknown function	4329
PF3D7_1401200	Pf3D7_14_v3:46,833..47,744(+)	Plasmodium exported protein, unknown function	4330
PF3D7_1004100	Pf3D7_10_v3:182,244..187,100(+)	hypothetical protein	4331
PF3D7_1408300	Pf3D7_14_v3:312,569..313,296(+)	conserved Plasmodium protein, unknown function	4332
PF3D7_1312700	Pf3D7_13_v3:532,270..533,958(-)	probable protein, unknown function	4333
PF3D7_0731200	Pf3D7_07_v3:1,342,842..1,343,996(-)	Plasmodium exported protein, unknown function	4334
PF3D7_1115800	Pf3D7_11_v3:596,289..597,203(-)	conserved Plasmodium protein, unknown function	4335
PF3D7_1102300	Pf3D7_11_v3:110,027..111,429(-)	Plasmodium exported protein, unknown function	4336
PF3D7_1471700	Pf3D7_14_v3:2,929,823..2,931,547(+)	conserved Plasmodium protein, unknown function	4337
PF3D7_1301900	Pf3D7_13_v3:109,695..110,268(-)	Plasmodium exported protein, unknown function	4338
PF3D7_0220200	Pf3D7_02_v3:809,511..810,298(-)	Plasmodium exported protein, unknown function	4339
PF3D7_0906800	Pf3D7_09_v3:332,255..334,597(-)	probable protein, unknown function	4340
PF3D7_1371500	Pf3D7_13_v3:2,808,563..2,809,222(-)	probable protein, unknown function	4341
PF3D7_0529200	Pf3D7_05_v3:1,192,973..1,195,332(+)	sugar transporter, putative	4342
PF3D7_0936000	Pf3D7_09_v3:1,427,642..1,428,022(-)	ring-exported protein 2	4343
PF3D7_1353200	Pf3D7_13_v3:2,130,531..2,131,065(+)	membrane associated histidine-rich protein	4344
PF3D7_1035300	Pf3D7_10_v3:1,399,195..1,402,896(+)	glutamate-rich protein	4346
PF3D7_0301600	Pf3D7_03_v3:91,115..93,463(-)	Plasmodium exported protein (hyp1), unknown function	4348
PF3D7_0206800	Pf3D7_02_v3:273,689..274,507(-)	merozoite surface protein 2	4349
PF3D7_0424200	Pf3D7_04_v3:1,085,979..1,091,277(-)	reticulocyte binding protein homologue 4	4350
PF3D7_0402400	Pf3D7_04_v3:147,490..148,380(-)	Plasmodium exported protein, unknown function	4351
PF3D7_1334700	Pf3D7_13_v3:1,411,100..1,411,708(-)	MSP7-like protein	4352
PF3D7_0730900	Pf3D7_07_v3:1,325,375..1,331,813(+)	EMP1-trafficking protein	4353
PF3D7_0935900	Pf3D7_09_v3:1,420,483..1,422,807(-)	ring-exported protein 1	4354
PF3D7_0424100	Pf3D7_04_v3:1,082,363..1,084,150(-)	reticulocyte binding protein homologue 5	4355
