# Supplementary material for: In-depth comparative analysis of malaria parasite genomes reveals protein-coding genes linked to human disease in Plasmodium falciparum genome
Source: BMC Genomics. 2018 May 2;19:312. doi: 10.1186/s12864-018-4654-5 (PMC5930813; doi:10.1186/s12864-018-4654-5)
Supplement: Supplementary file 11 — Table S6. Identified P. falciparum genes that possibly contribute to cerebral malaria. (XLSX 12 kb) [file 12864_2018_4654_MOESM11_ESM.xlsx]

## Sheet: boolean_question_TranscriptReco
Gene_ID	Genomic Location	Product Description
PF3D7_1103000	Pf3D7_11_v3:138,646..139,034(+)	conserved Plasmodium protein, unknown function
PF3D7_1207200	Pf3D7_12_v3:329,635..337,806(-)	conserved Plasmodium protein, unknown function
PF3D7_0617400	Pf3D7_06_v3:723,117..731,490(-)	erythrocyte membrane protein 1, PfEMP1
PF3D7_1016300	Pf3D7_10_v3:650,898..653,567(-)	glycophorin binding protein
PF3D7_0501200	Pf3D7_05_v3:64,065..65,489(+)	parasite-infected erythrocyte surface protein
PF3D7_0301600	Pf3D7_03_v3:91,115..93,463(-)	Plasmodium exported protein (hyp1), unknown function
PF3D7_0221200	Pf3D7_02_v3:854,966..855,738(+)	Plasmodium exported protein (hyp15), unknown function
PF3D7_1477200	Pf3D7_14_v3:3,175,541..3,176,458(+)	Plasmodium exported protein (hyp15), unknown function
PF3D7_0901700	Pf3D7_09_v3:82,002..82,998(-)	Plasmodium exported protein (hyp5), unknown function
PF3D7_1477100	Pf3D7_14_v3:3,172,972..3,173,644(-)	Plasmodium exported protein (hyp6), unknown function
PF3D7_0114800	Pf3D7_01_v3:569,485..570,272(-)	Plasmodium exported protein (hyp7), unknown function
PF3D7_0201500	Pf3D7_02_v3:73,441..74,396(-)	Plasmodium exported protein (hyp9), unknown function
PF3D7_0220600	Pf3D7_02_v3:831,189..832,005(+)	Plasmodium exported protein (hyp9), unknown function
PF3D7_0731700	Pf3D7_07_v3:1,372,063..1,372,760(+)	Plasmodium exported protein (hyp9), unknown function
PF3D7_0830700	Pf3D7_08_v3:1,307,053..1,307,924(+)	Plasmodium exported protein (hyp9), unknown function
PF3D7_1477300	Pf3D7_14_v3:3,179,624..3,180,610(+)	Plasmodium exported protein (PHIST), unknown function
PF3D7_1477400	Pf3D7_14_v3:3,183,248..3,184,352(+)	Plasmodium exported protein (PHIST), unknown function
PF3D7_0402000	Pf3D7_04_v3:114,601..116,058(-)	Plasmodium exported protein (PHISTa), unknown function
PF3D7_1001300	Pf3D7_10_v3:72,934..73,917(-)	Plasmodium exported protein (PHISTa), unknown function
PF3D7_1301500	Pf3D7_13_v3:85,563..86,624(-)	Plasmodium exported protein (PHISTa), unknown function
PF3D7_1372000	Pf3D7_13_v3:2,832,952..2,834,322(+)	Plasmodium exported protein (PHISTa), unknown function
PF3D7_0832200	Pf3D7_08_v3:1,392,168..1,393,491(+)	Plasmodium exported protein (PHISTa-like), unknown function
PF3D7_0113200	Pf3D7_01_v3:500,959..502,868(-)	Plasmodium exported protein, unknown function
PF3D7_0113400	Pf3D7_01_v3:508,252..509,748(-)	Plasmodium exported protein, unknown function
PF3D7_0220200	Pf3D7_02_v3:809,511..810,298(-)	Plasmodium exported protein, unknown function
PF3D7_0220300	Pf3D7_02_v3:813,827..814,654(-)	Plasmodium exported protein, unknown function
PF3D7_0301400	Pf3D7_03_v3:85,305..86,131(-)	Plasmodium exported protein, unknown function
PF3D7_0501000	Pf3D7_05_v3:55,841..56,872(+)	Plasmodium exported protein, unknown function
PF3D7_0702500	Pf3D7_07_v3:104,957..105,989(-)	Plasmodium exported protein, unknown function
PF3D7_0901800	Pf3D7_09_v3:84,624..85,610(+)	Plasmodium exported protein, unknown function
PF3D7_1038500	Pf3D7_10_v3:1,548,455..1,549,731(-)	Plasmodium exported protein, unknown function
PF3D7_1038600	Pf3D7_10_v3:1,551,497..1,553,172(-)	Plasmodium exported protein, unknown function
PF3D7_1038700	Pf3D7_10_v3:1,554,529..1,555,702(-)	Plasmodium exported protein, unknown function
PF3D7_1371800	Pf3D7_13_v3:2,824,302..2,825,852(-)	Plasmodium exported protein, unknown function
PF3D7_1401200	Pf3D7_14_v3:46,833..47,744(+)	Plasmodium exported protein, unknown function
PF3D7_0901900	Pf3D7_09_v3:86,384..88,075(-)	probable protein, unknown function
PF3D7_1371500	Pf3D7_13_v3:2,808,563..2,809,222(-)	probable protein, unknown function
PF3D7_1476500	Pf3D7_14_v3:3,147,490..3,148,584(+)	probable protein, unknown function
PF3D7_0114700	Pf3D7_01_v3:563,703..564,842(-)	rifin
PF3D7_0115600	Pf3D7_01_v3:604,162..605,531(+)	rifin
PF3D7_0401600	Pf3D7_04_v3:92,576..93,809(-)	rifin
PF3D7_0532900	Pf3D7_05_v3:1,326,245..1,327,429(+)	rifin
PF3D7_0600500	Pf3D7_06_v3:26,557..27,830(+)	rifin
PF3D7_0800400	Pf3D7_08_v3:52,760..53,982(-)	rifin
PF3D7_0937700	Pf3D7_09_v3:1,492,373..1,493,708(+)	rifin
PF3D7_1000600	Pf3D7_10_v3:51,349..52,599(-)	rifin
PF3D7_1040300	Pf3D7_10_v3:1,609,063..1,610,422(+)	rifin
PF3D7_1101100	Pf3D7_11_v3:66,686..67,965(-)	rifin
PF3D7_1149800	Pf3D7_11_v3:2,006,706..2,007,829(+)	rifin
PF3D7_1300200	Pf3D7_13_v3:30,605..31,881(-)	rifin
PF3D7_1372600	Pf3D7_13_v3:2,856,586..2,858,026(+)	rifin
PF3D7_0425500	Pf3D7_04_v3:1,146,672..1,147,697(-)	stevor
PF3D7_0617600	Pf3D7_06_v3:738,259..739,265(-)	stevor
PF3D7_0832000	Pf3D7_08_v3:1,383,349..1,384,377(-)	stevor
PF3D7_1040200	Pf3D7_10_v3:1,605,930..1,606,953(+)	stevor
